# Supplementary material for: Poly[(μ3-biphenyl-3,4′-dicarboxyl­ato-κ4 O 3:O 3′:O 4′,O 4′′)(1H-imidazo[4,5-f][1,10]phenanthroline-κ2 N 7,N 8)manganese(II)]
Source: Acta Crystallogr Sect E Struct Rep Online. 2010 Nov 27;66(Pt 12):m1677. doi: 10.1107/S1600536810045587 (PMC3011708; doi:10.1107/S1600536810045587)
Supplement: Supplementary file 1 [file e-66-m1677-sup1.cif]

##############################################################################
###                                                                        ###
###        Electronic paper (Acta Crystallographica Section E)             ###
###                                                                        ###
##############################################################################
#                                                                            #
# This CIF contains the data in a paper accepted for publication in Acta     #
# Crystallographica Section E. It conforms to the requirements of Notes      #
# for Authors for Section E, and has been peer reviewed under the auspices   #
# of the IUCr Commission on Journals.                                        #
#                                                                            #
# Full details of the Crystallographic Information File format               #
# are given in the paper "The Crystallographic Information File (CIF):       #
# a New Standard Archive File for Crystallography" by S. R. Hall, F. H.      #
# Allen and I. D. Brown [Acta Cryst. (1991), A47, 655-685].                  #
#                                                                            #
# The current version of the core CIF dictionary is obtainable from          #
# ftp://ftp.iucr.org/pub/cif_core.dic. The current version number is 2.4.    #
#                                                                            #
# Software is freely available for graphical display of the structure(s) in  #
# this CIF.  For information consult the CIF home page http://www.iucr.org/  #
# cif/home.html                                                              #
#                                                                            #
# This file may be used for bona fide research purposes within the           #
# scientific community so long as proper attribution is given to the journal # 
# article from which it was obtained.                                        #
#                                                                            #
##############################################################################
                                             
data_global
_audit_creation_method     SHELXL-97
_journal_date_recd_electronic     2010-10-20
_journal_date_accepted     2010-11-06
_journal_name_full     'Acta Crystallographica, Section E'
_journal_year     2010
_journal_volume     66
_journal_issue     12
_journal_page_first     m1677
_journal_page_last     m1677
_journal_paper_category     QM
_journal_coeditor_code     JH2224
_publ_contact_author_name     ' Fu-Ming Wang'
_publ_contact_author_address
; Department of Chemistry
 Dezhou University
 Shandong 253023
 P. R. China
;
_publ_contact_author_email     dzwangfm@163.com
_publ_section_title
;\
Poly[(\m~3~-biphenyl-3,4'-dicarboxylato-\k^4^<i>O</i>^3^:<i>O</i>^3'^:\
<i>O</i>^4'^,<i>O</i>^4''^)(1<i>H</i>-imidazo[4,5-\
<i>f</i>][1,10]phenanthroline-\k^2^<i>N</i>^7^,<i>N</i>^8^)manganese(II)]
;
loop_
    _publ_author_name
    _publ_author_footnote
    _publ_author_address
    'Fu-Ming Wang' .
;
Department of Chemistry
Dezhou University
Shandong 253023
People's Republic of China
;
_publ_section_synopsis     .
data_I
_chemical_name_systematic
;
Poly[(\m~3~-biphenyl-3,4'-dicarboxylato-
\k^4^<i>O</i>^3^:<i>O</i>^3'^:<i>O</i>^4'^,<i>O</i>^4''^)(1<i>H</i>-
imidazo[4,5-<i>f</i>][1,10]phenanthroline-
\k^2^<i>N</i>^7^,<i>N</i>^8^)manganese(II)]
;
_chemical_name_common     ?
_chemical_formula_moiety     'C27 H16 Mn N4 O4'
_chemical_formula_sum     'C27 H16 Mn N4 O4'
_chemical_formula_iupac     '[Mn (C14 H8 O4) (C13 H8 N4)]'
_chemical_formula_weight     515.38
_chemical_melting_point     ?
_symmetry_cell_setting     monoclinic
_symmetry_space_group_name_H-M     'P 2/c'
loop_
    _symmetry_equiv_pos_as_xyz
    'x, y, z'
    '-x, y, -z+1/2'
    '-x, -y, -z'
    'x, -y, z-1/2'
_cell_length_a     8.0634(13)
_cell_length_b     11.705(2)
_cell_length_c     22.807(4)
_cell_angle_alpha     90.00
_cell_angle_beta     94.307(2)
_cell_angle_gamma     90.00
_cell_volume     2146.5(6)
_cell_formula_units_Z     4
_cell_measurement_reflns_used     1052
_cell_measurement_theta_min     2.50
_cell_measurement_theta_max     19.58
_cell_measurement_temperature     296(2)
_exptl_crystal_description     block
_exptl_crystal_colour     yellow
_exptl_crystal_size_max     0.30
_exptl_crystal_size_mid     0.25
_exptl_crystal_size_min     0.15
_exptl_crystal_density_diffrn     1.595
_exptl_crystal_density_meas     ?
_exptl_crystal_density_method     'not measured'
_exptl_crystal_F_000     1052
_exptl_absorpt_coefficient_mu     0.661
_exptl_absorpt_correction_type     multi-scan
_exptl_absorpt_process_details     '(SADABS; Bruker, 2001)'
_exptl_absorpt_correction_T_min     0.9152
_exptl_absorpt_correction_T_max     0.9487
_exptl_special_details
;
;
_diffrn_ambient_temperature     296(2)
_diffrn_radiation_type     MoK\a
_diffrn_radiation_wavelength     0.71073
_diffrn_radiation_source     'fine-focus sealed tube'
_diffrn_radiation_monochromator     graphite
_diffrn_measurement_device_type     'Bruker APEXII CCD area-detector'
_diffrn_measurement_method     '\f and \w'
_diffrn_detector_area_resol_mean     ?
_diffrn_reflns_number     12211
_diffrn_reflns_av_R_equivalents     0.0792
_diffrn_reflns_av_sigmaI/netI     0.0928
_diffrn_reflns_theta_min     2.50
_diffrn_reflns_theta_max     25.50
_diffrn_reflns_theta_full     25.50
_diffrn_measured_fraction_theta_max     0.998
_diffrn_measured_fraction_theta_full     0.998
_diffrn_reflns_limit_h_min     -9
_diffrn_reflns_limit_h_max     9
_diffrn_reflns_limit_k_min     -14
_diffrn_reflns_limit_k_max     13
_diffrn_reflns_limit_l_min     -27
_diffrn_reflns_limit_l_max     27
_diffrn_standards_number     ?
_diffrn_standards_interval_count     ?
_diffrn_standards_interval_time     ?
_diffrn_standards_decay_%     ?
_refine_special_details
;
Refinement of <i>F</i>^2^ against ALL reflections. The weighted <i>R</i>-factor
<i>wR</i> and goodness of fit <i>S</i> are based on <i>F</i>^2^, conventional
<i>R</i>-factors <i>R</i> are based on <i>F</i>, with <i>F</i> set to zero for
negative <i>F</i>^2^. The threshold expression of <i>F</i>^2^ >
\s(<i>F</i>^2^) is used only for calculating <i>R</i>-factors(gt) <i>etc</i>.
and is not relevant to the choice of reflections for refinement.
<i>R</i>-factors based on <i>F</i>^2^ are statistically about twice as large
as those based on <i>F</i>, and <i>R</i>- factors based on ALL data will be
even larger.
;
_reflns_number_total     3997
_reflns_number_gt     2211
_reflns_threshold_expression     I>2sigma(I)
_refine_ls_structure_factor_coef     Fsqd
_refine_ls_matrix_type     full
_refine_ls_R_factor_all     0.1147
_refine_ls_R_factor_gt     0.0516
_refine_ls_wR_factor_gt     0.0866
_refine_ls_wR_factor_ref     0.1065
_refine_ls_goodness_of_fit_ref     1.003
_refine_ls_restrained_S_all     1.003
_refine_ls_number_reflns     3997
_refine_ls_number_parameters     325
_refine_ls_number_restraints     0
_refine_ls_hydrogen_treatment     constr
_refine_ls_weighting_scheme     calc
_refine_ls_weighting_details
         'calc w=1/[\s^2^(Fo^2^)+(0.0260P)^2^+0.6105P] where P=(Fo^2^+2Fc^2^)/3'
_atom_sites_solution_hydrogens     geom
_atom_sites_solution_primary     direct
_atom_sites_solution_secondary     difmap
_refine_ls_shift/su_max     0.000
_refine_ls_shift/su_mean     0.000
_refine_diff_density_max     0.267
_refine_diff_density_min     -0.255
_refine_ls_extinction_method     none
_refine_ls_extinction_coef     ?
loop_
    _atom_type_symbol
    _atom_type_description
    _atom_type_scat_dispersion_real
    _atom_type_scat_dispersion_imag
    _atom_type_scat_source
    'C' 'C' 0.0033 0.0016
                         'International Tables Vol C Tables 4.2.6.8 and 6.1.1.4'
    'H' 'H' 0.0000 0.0000
                         'International Tables Vol C Tables 4.2.6.8 and 6.1.1.4'
    'Mn' 'Mn' 0.3368 0.7283
                         'International Tables Vol C Tables 4.2.6.8 and 6.1.1.4'
    'N' 'N' 0.0061 0.0033
                         'International Tables Vol C Tables 4.2.6.8 and 6.1.1.4'
    'O' 'O' 0.0106 0.0060
                         'International Tables Vol C Tables 4.2.6.8 and 6.1.1.4'
_computing_data_collection     'APEX2 (Bruker, 2007)'
_computing_cell_refinement     'SAINT (Bruker, 2007)'
_computing_data_reduction     'SAINT (Bruker, 2007)'
_computing_structure_solution     'SIR97 (Altomare <i>et al.</i>, 1999)'
_computing_structure_refinement     'SHELXL97 (Sheldrick, 2008)'
_computing_molecular_graphics     'SHELXTL (Sheldrick, 2008)'
_computing_publication_material     'WinGX (Farrugia, 1999)'
loop_
    _atom_site_type_symbol
    _atom_site_label
    _atom_site_fract_x
    _atom_site_fract_y
    _atom_site_fract_z
    _atom_site_U_iso_or_equiv
    _atom_site_adp_type
    _atom_site_calc_flag
    _atom_site_refinement_flags
    _atom_site_occupancy
    _atom_site_disorder_assembly
    _atom_site_disorder_group
    C C1 0.3326(5) -0.2910(3) 0.59868(17) 0.0397(10) Uani d . 1 . .
    C C2 0.4198(5) -0.2655(3) 0.54479(16) 0.0366(10) Uani d . 1 . .
    C C3 0.5437(5) -0.3374(4) 0.52782(18) 0.0544(12) Uani d . 1 . .
    H H3 0.5755 -0.4007 0.5507 0.065 Uiso calc R 1 . .
    C C4 0.6200(6) -0.3150(4) 0.4769(2) 0.0653(14) Uani d . 1 . .
    H H4 0.7027 -0.3635 0.4653 0.078 Uiso calc R 1 . .
    C C5 0.5739(5) -0.2205(4) 0.44316(19) 0.0583(13) Uani d . 1 . .
    H H5 0.6266 -0.2068 0.4089 0.070 Uiso calc R 1 . .
    C C6 0.4504(5) -0.1452(3) 0.45896(16) 0.0384(10) Uani d . 1 . .
    C C7 0.3743(5) -0.1712(3) 0.51070(15) 0.0360(9) Uani d . 1 . .
    H H7 0.2906 -0.1235 0.5224 0.043 Uiso calc R 1 . .
    C C8 0.3964(5) -0.0463(3) 0.42123(16) 0.0359(10) Uani d . 1 . .
    C C9 0.4790(5) -0.0157(3) 0.37261(17) 0.0454(11) Uani d . 1 . .
    H H9 0.5760 -0.0543 0.3651 0.054 Uiso calc R 1 . .
    C C10 0.4217(5) 0.0706(3) 0.33468(17) 0.0445(11) Uani d . 1 . .
    H H10 0.4795 0.0887 0.3021 0.053 Uiso calc R 1 . .
    C C11 0.2787(5) 0.1298(3) 0.34526(16) 0.0348(10) Uani d . 1 . .
    C C12 0.2034(5) 0.2153(3) 0.30153(18) 0.0395(10) Uani d . 1 . .
    C C13 0.2002(5) 0.1057(3) 0.39553(17) 0.0455(11) Uani d . 1 . .
    H H13 0.1078 0.1481 0.4044 0.055 Uiso calc R 1 . .
    C C14 0.2582(5) 0.0185(3) 0.43296(17) 0.0479(12) Uani d . 1 . .
    H H14 0.2035 0.0032 0.4666 0.058 Uiso calc R 1 . .
    C C15 0.3314(5) 0.4924(4) 0.29153(17) 0.0449(11) Uani d . 1 . .
    H H15 0.3656 0.4221 0.3072 0.054 Uiso calc R 1 . .
    C C16 0.3820(5) 0.5911(4) 0.32141(17) 0.0499(12) Uani d . 1 . .
    H H16 0.4483 0.5865 0.3565 0.060 Uiso calc R 1 . .
    C C17 0.3340(5) 0.6951(4) 0.29906(17) 0.0478(12) Uani d . 1 . .
    H H17 0.3654 0.7617 0.3191 0.057 Uiso calc R 1 . .
    C C18 0.2367(5) 0.7004(3) 0.24547(16) 0.0335(9) Uani d . 1 . .
    C C19 0.1832(5) 0.8018(3) 0.21576(19) 0.0428(11) Uani d . 1 . .
    C C20 0.1350(6) 0.9765(4) 0.1863(3) 0.0705(15) Uani d . 1 . .
    H H20 0.1350 1.0560 0.1855 0.085 Uiso calc R 1 . .
    C C21 0.0931(5) 0.8014(4) 0.16250(19) 0.0437(11) Uani d . 1 . .
    C C22 0.0414(5) 0.6983(3) 0.13349(17) 0.0388(10) Uani d . 1 . .
    C C23 -0.0542(5) 0.6908(4) 0.08015(18) 0.0535(12) Uani d . 1 . .
    H H23 -0.0876 0.7567 0.0598 0.064 Uiso calc R 1 . .
    C C24 -0.0983(5) 0.5857(4) 0.05792(18) 0.0519(12) Uani d . 1 . .
    H H24 -0.1626 0.5793 0.0225 0.062 Uiso calc R 1 . .
    C C25 -0.0458(5) 0.4885(4) 0.08908(17) 0.0464(11) Uani d . 1 . .
    H H25 -0.0780 0.4174 0.0739 0.056 Uiso calc R 1 . .
    C C26 0.0901(5) 0.5956(3) 0.16214(16) 0.0336(10) Uani d . 1 . .
    C C27 0.1912(4) 0.5964(3) 0.21789(16) 0.0315(9) Uani d . 1 . .
    Mn Mn1 0.15985(8) 0.33674(5) 0.18767(2) 0.03702(19) Uani d . 1 . .
    N N1 0.2089(4) 0.9153(3) 0.23044(17) 0.0551(10) Uani d . 1 . .
    H H1 0.2618 0.9414 0.2617 0.066 Uiso calc R 1 . .
    N N2 0.0616(5) 0.9125(3) 0.14389(18) 0.0655(12) Uani d . 1 . .
    N N3 0.0475(4) 0.4922(3) 0.13919(13) 0.0372(8) Uani d . 1 . .
    N N4 0.2358(4) 0.4944(3) 0.24136(13) 0.0358(8) Uani d . 1 . .
    O O1 0.3863(3) -0.3680(2) 0.63325(12) 0.0545(8) Uani d . 1 . .
    O O2 0.2030(4) -0.2362(2) 0.60829(12) 0.0541(8) Uani d . 1 . .
    O O3 0.2624(3) 0.2201(2) 0.25189(11) 0.0486(8) Uani d . 1 . .
    O O4 -0.0869(4) 0.2767(2) 0.18362(12) 0.0510(8) Uani d . 1 . .
loop_
    _atom_site_aniso_label
    _atom_site_aniso_U_11
    _atom_site_aniso_U_22
    _atom_site_aniso_U_33
    _atom_site_aniso_U_12
    _atom_site_aniso_U_13
    _atom_site_aniso_U_23
    C1 0.045(3) 0.038(3) 0.036(2) -0.001(2) -0.004(2) 0.005(2)
    C2 0.040(3) 0.036(2) 0.033(2) -0.002(2) -0.003(2) 0.0031(19)
    C3 0.054(3) 0.058(3) 0.052(3) 0.006(3) 0.009(2) 0.017(2)
    C4 0.062(3) 0.070(4) 0.067(3) 0.030(3) 0.023(3) 0.020(3)
    C5 0.061(3) 0.069(3) 0.046(3) 0.014(3) 0.015(2) 0.022(3)
    C6 0.034(2) 0.042(3) 0.039(2) -0.002(2) -0.0045(19) 0.000(2)
    C7 0.036(2) 0.037(2) 0.034(2) 0.003(2) -0.0036(18) 0.000(2)
    C8 0.038(3) 0.037(2) 0.032(2) -0.001(2) -0.006(2) -0.0001(18)
    C9 0.054(3) 0.045(3) 0.039(2) 0.008(2) 0.009(2) 0.007(2)
    C10 0.054(3) 0.045(3) 0.036(2) 0.003(2) 0.009(2) 0.003(2)
    C11 0.040(3) 0.032(2) 0.031(2) 0.001(2) -0.0053(19) 0.0021(17)
    C12 0.048(3) 0.030(2) 0.040(3) -0.006(2) 0.003(2) -0.002(2)
    C13 0.044(3) 0.042(3) 0.050(3) 0.009(2) 0.007(2) 0.006(2)
    C14 0.047(3) 0.054(3) 0.044(3) 0.007(2) 0.011(2) 0.018(2)
    C15 0.048(3) 0.047(3) 0.040(3) 0.001(2) -0.004(2) -0.001(2)
    C16 0.054(3) 0.058(3) 0.036(3) -0.001(3) -0.009(2) 0.000(2)
    C17 0.048(3) 0.046(3) 0.048(3) -0.009(2) 0.000(2) -0.013(2)
    C18 0.032(2) 0.029(2) 0.039(2) -0.0037(19) 0.0022(19) -0.0025(19)
    C19 0.044(3) 0.031(3) 0.054(3) 0.002(2) 0.009(2) -0.005(2)
    C20 0.076(4) 0.032(3) 0.103(4) 0.004(3) 0.005(3) 0.000(3)
    C21 0.048(3) 0.033(3) 0.050(3) 0.003(2) 0.006(2) 0.006(2)
    C22 0.038(3) 0.038(3) 0.040(2) 0.006(2) 0.005(2) 0.006(2)
    C23 0.057(3) 0.052(3) 0.050(3) 0.007(2) -0.007(2) 0.012(2)
    C24 0.055(3) 0.059(3) 0.039(3) 0.001(3) -0.017(2) 0.005(2)
    C25 0.057(3) 0.042(3) 0.038(3) -0.005(2) -0.012(2) -0.004(2)
    C26 0.032(2) 0.029(2) 0.039(2) -0.002(2) 0.0015(19) -0.0043(19)
    C27 0.032(2) 0.030(2) 0.033(2) 0.000(2) 0.0014(18) 0.0004(19)
    Mn1 0.0488(4) 0.0288(3) 0.0331(3) -0.0021(3) 0.0009(3) 0.0000(3)
    N1 0.063(3) 0.033(2) 0.068(3) -0.005(2) 0.002(2) -0.011(2)
    N2 0.077(3) 0.033(2) 0.084(3) 0.004(2) -0.008(2) 0.006(2)
    N3 0.041(2) 0.035(2) 0.035(2) -0.0062(17) -0.0028(16) 0.0010(16)
    N4 0.039(2) 0.035(2) 0.0322(19) 0.0018(17) -0.0042(16) 0.0014(16)
    O1 0.055(2) 0.061(2) 0.0474(18) 0.0062(16) 0.0023(15) 0.0234(16)
    O2 0.057(2) 0.053(2) 0.0532(19) 0.0139(17) 0.0165(16) 0.0146(15)
    O3 0.064(2) 0.0449(18) 0.0371(16) 0.0085(15) 0.0060(15) 0.0079(14)
    O4 0.051(2) 0.0479(19) 0.0544(19) -0.0143(16) 0.0055(15) -0.0037(15)
_geom_special_details
;
All e.s.d.'s (except the e.s.d. in the dihedral angle between two l.s. planes)
are estimated using the full covariance matrix. The cell e.s.d.'s are taken
into account individually in the estimation of e.s.d.'s in distances, angles
and torsion angles; correlations between e.s.d.'s in cell parameters are only
used when they are defined by crystal symmetry. An approximate (isotropic)
treatment of cell e.s.d.'s is used for estimating e.s.d.'s involving l.s.
planes.
;
loop_
    _geom_bond_atom_site_label_1
    _geom_bond_atom_site_label_2
    _geom_bond_site_symmetry_2
    _geom_bond_distance
    _geom_bond_publ_flag
    C1 O1 . 1.253(4) ?
    C1 O2 . 1.259(4) ?
    C1 C2 . 1.491(5) ?
    C2 C3 . 1.384(5) ?
    C2 C7 . 1.385(5) ?
    C3 C4 . 1.379(5) ?
    C3 H3 . 0.9300 ?
    C4 C5 . 1.382(5) ?
    C4 H4 . 0.9300 ?
    C5 C6 . 1.398(5) ?
    C5 H5 . 0.9300 ?
    C6 C7 . 1.404(5) ?
    C6 C8 . 1.487(5) ?
    C7 H7 . 0.9300 ?
    C8 C9 . 1.383(5) ?
    C8 C14 . 1.391(5) ?
    C9 C10 . 1.387(5) ?
    C9 H9 . 0.9300 ?
    C10 C11 . 1.382(5) ?
    C10 H10 . 0.9300 ?
    C11 C13 . 1.380(5) ?
    C11 C12 . 1.508(5) ?
    C12 O4 2 1.250(4) ?
    C12 O3 . 1.262(4) ?
    C13 C14 . 1.388(5) ?
    C13 H13 . 0.9300 ?
    C14 H14 . 0.9300 ?
    C15 N4 . 1.331(4) ?
    C15 C16 . 1.387(5) ?
    C15 H15 . 0.9300 ?
    C16 C17 . 1.364(5) ?
    C16 H16 . 0.9300 ?
    C17 C18 . 1.403(5) ?
    C17 H17 . 0.9300 ?
    C18 C27 . 1.406(5) ?
    C18 C19 . 1.417(5) ?
    C19 C21 . 1.368(5) ?
    C19 N1 . 1.382(5) ?
    C20 N2 . 1.328(5) ?
    C20 N1 . 1.338(5) ?
    C20 H20 . 0.9300 ?
    C21 N2 . 1.386(5) ?
    C21 C22 . 1.424(5) ?
    C22 C23 . 1.393(5) ?
    C22 C26 . 1.410(5) ?
    C23 C24 . 1.367(5) ?
    C23 H23 . 0.9300 ?
    C24 C25 . 1.391(5) ?
    C24 H24 . 0.9300 ?
    C25 N3 . 1.321(4) ?
    C25 H25 . 0.9300 ?
    C26 N3 . 1.352(4) ?
    C26 C27 . 1.458(5) ?
    C27 N4 . 1.347(4) ?
    Mn1 O4 . 2.106(3) yes
    Mn1 O3 . 2.124(3) yes
    Mn1 O2 4 2.208(3) yes
    Mn1 N4 . 2.273(3) yes
    Mn1 N3 . 2.281(3) yes
    Mn1 O1 4 2.313(3) yes
    Mn1 C1 4 2.602(4) yes
    N1 H1 . 0.8600 ?
    O1 Mn1 4_556 2.313(3) yes
    O2 Mn1 4_556 2.208(3) yes
    O4 C12 2 1.250(4) ?
loop_
    _geom_angle_atom_site_label_1
    _geom_angle_atom_site_label_2
    _geom_angle_atom_site_label_3
    _geom_angle_site_symmetry_1
    _geom_angle_site_symmetry_3
    _geom_angle
    _geom_angle_publ_flag
    O1 C1 O2 . . 120.6(4) ?
    O1 C1 C2 . . 120.0(4) ?
    O2 C1 C2 . . 119.4(4) ?
    O1 C1 Mn1 . 4_556 62.7(2) ?
    O2 C1 Mn1 . 4_556 57.9(2) ?
    C2 C1 Mn1 . 4_556 175.7(3) ?
    C3 C2 C7 . . 119.6(4) ?
    C3 C2 C1 . . 120.3(4) ?
    C7 C2 C1 . . 120.1(4) ?
    C4 C3 C2 . . 119.8(4) ?
    C4 C3 H3 . . 120.1 ?
    C2 C3 H3 . . 120.1 ?
    C3 C4 C5 . . 120.2(4) ?
    C3 C4 H4 . . 119.9 ?
    C5 C4 H4 . . 119.9 ?
    C4 C5 C6 . . 121.9(4) ?
    C4 C5 H5 . . 119.1 ?
    C6 C5 H5 . . 119.1 ?
    C5 C6 C7 . . 116.4(4) ?
    C5 C6 C8 . . 121.7(4) ?
    C7 C6 C8 . . 121.8(4) ?
    C2 C7 C6 . . 122.1(4) ?
    C2 C7 H7 . . 119.0 ?
    C6 C7 H7 . . 119.0 ?
    C9 C8 C14 . . 117.0(4) ?
    C9 C8 C6 . . 121.8(4) ?
    C14 C8 C6 . . 121.2(4) ?
    C8 C9 C10 . . 122.1(4) ?
    C8 C9 H9 . . 119.0 ?
    C10 C9 H9 . . 119.0 ?
    C11 C10 C9 . . 120.0(4) ?
    C11 C10 H10 . . 120.0 ?
    C9 C10 H10 . . 120.0 ?
    C13 C11 C10 . . 118.9(4) ?
    C13 C11 C12 . . 119.9(4) ?
    C10 C11 C12 . . 121.1(4) ?
    O4 C12 O3 2 . 124.0(4) ?
    O4 C12 C11 2 . 118.4(4) ?
    O3 C12 C11 . . 117.6(4) ?
    C11 C13 C14 . . 120.5(4) ?
    C11 C13 H13 . . 119.8 ?
    C14 C13 H13 . . 119.8 ?
    C13 C14 C8 . . 121.4(4) ?
    C13 C14 H14 . . 119.3 ?
    C8 C14 H14 . . 119.3 ?
    N4 C15 C16 . . 122.5(4) ?
    N4 C15 H15 . . 118.7 ?
    C16 C15 H15 . . 118.7 ?
    C17 C16 C15 . . 119.7(4) ?
    C17 C16 H16 . . 120.2 ?
    C15 C16 H16 . . 120.2 ?
    C16 C17 C18 . . 119.3(4) ?
    C16 C17 H17 . . 120.3 ?
    C18 C17 H17 . . 120.3 ?
    C17 C18 C27 . . 117.5(4) ?
    C17 C18 C19 . . 125.7(4) ?
    C27 C18 C19 . . 116.8(4) ?
    C21 C19 N1 . . 106.2(4) ?
    C21 C19 C18 . . 123.0(4) ?
    N1 C19 C18 . . 130.9(4) ?
    N2 C20 N1 . . 113.2(4) ?
    N2 C20 H20 . . 123.4 ?
    N1 C20 H20 . . 123.4 ?
    C19 C21 N2 . . 110.0(4) ?
    C19 C21 C22 . . 122.2(4) ?
    N2 C21 C22 . . 127.8(4) ?
    C23 C22 C26 . . 117.9(4) ?
    C23 C22 C21 . . 125.6(4) ?
    C26 C22 C21 . . 116.5(4) ?
    C24 C23 C22 . . 119.5(4) ?
    C24 C23 H23 . . 120.3 ?
    C22 C23 H23 . . 120.3 ?
    C23 C24 C25 . . 119.1(4) ?
    C23 C24 H24 . . 120.5 ?
    C25 C24 H24 . . 120.5 ?
    N3 C25 C24 . . 123.2(4) ?
    N3 C25 H25 . . 118.4 ?
    C24 C25 H25 . . 118.4 ?
    N3 C26 C22 . . 122.0(3) ?
    N3 C26 C27 . . 116.9(4) ?
    C22 C26 C27 . . 121.1(4) ?
    N4 C27 C18 . . 122.5(3) ?
    N4 C27 C26 . . 117.1(3) ?
    C18 C27 C26 . . 120.4(4) ?
    O4 Mn1 O3 . . 97.67(11) yes
    O4 Mn1 O2 . 4 89.59(11) yes
    O3 Mn1 O2 . 4 98.36(11) yes
    O4 Mn1 N4 . . 120.65(11) yes
    O3 Mn1 N4 . . 94.32(11) yes
    O2 Mn1 N4 4 . 145.23(11) yes
    O4 Mn1 N3 . . 84.57(11) yes
    O3 Mn1 N3 . . 165.21(11) yes
    O2 Mn1 N3 4 . 96.26(11) yes
    N4 Mn1 N3 . . 72.22(11) yes
    O4 Mn1 O1 . 4 144.17(10) yes
    O3 Mn1 O1 . 4 100.92(10) yes
    O2 Mn1 O1 4 4 57.65(10) yes
    N4 Mn1 O1 . 4 88.24(10) yes
    N3 Mn1 O1 . 4 85.10(11) yes
    O4 Mn1 C1 . 4 117.17(12) ?
    O3 Mn1 C1 . 4 101.66(11) ?
    O2 Mn1 C1 4 4 28.90(10) ?
    N4 Mn1 C1 . 4 116.67(12) ?
    N3 Mn1 C1 . 4 90.13(11) ?
    O1 Mn1 C1 4 4 28.77(10) ?
    C20 N1 C19 . . 106.4(4) ?
    C20 N1 H1 . . 126.8 ?
    C19 N1 H1 . . 126.8 ?
    C20 N2 C21 . . 104.2(4) ?
    C25 N3 C26 . . 118.4(3) ?
    C25 N3 Mn1 . . 124.9(3) ?
    C26 N3 Mn1 . . 116.5(2) ?
    C15 N4 C27 . . 118.5(3) ?
    C15 N4 Mn1 . . 124.3(3) ?
    C27 N4 Mn1 . . 116.9(2) ?
    C1 O1 Mn1 . 4_556 88.5(3) ?
    C1 O2 Mn1 . 4_556 93.2(2) ?
    C12 O3 Mn1 . . 119.6(3) ?
    C12 O4 Mn1 2 . 155.1(3) ?
loop_
    _geom_torsion_atom_site_label_1
    _geom_torsion_atom_site_label_2
    _geom_torsion_atom_site_label_3
    _geom_torsion_atom_site_label_4
    _geom_torsion_site_symmetry_1
    _geom_torsion_site_symmetry_2
    _geom_torsion_site_symmetry_3
    _geom_torsion_site_symmetry_4
    _geom_torsion
    _geom_torsion_publ_flag
    O1 C1 C2 C3 . . . . 10.1(6) ?
    O2 C1 C2 C3 . . . . -168.5(4) ?
    Mn1 C1 C2 C3 4_556 . . . -118(4) ?
    O1 C1 C2 C7 . . . . -171.5(4) ?
    O2 C1 C2 C7 . . . . 10.0(6) ?
    Mn1 C1 C2 C7 4_556 . . . 60(4) ?
    C7 C2 C3 C4 . . . . -0.5(6) ?
    C1 C2 C3 C4 . . . . 178.0(4) ?
    C2 C3 C4 C5 . . . . 0.5(7) ?
    C3 C4 C5 C6 . . . . 0.1(7) ?
    C4 C5 C6 C7 . . . . -0.7(6) ?
    C4 C5 C6 C8 . . . . -177.5(4) ?
    C3 C2 C7 C6 . . . . -0.2(6) ?
    C1 C2 C7 C6 . . . . -178.6(3) ?
    C5 C6 C7 C2 . . . . 0.7(5) ?
    C8 C6 C7 C2 . . . . 177.5(3) ?
    C5 C6 C8 C9 . . . . -8.1(6) ?
    C7 C6 C8 C9 . . . . 175.2(4) ?
    C5 C6 C8 C14 . . . . 170.9(4) ?
    C7 C6 C8 C14 . . . . -5.8(6) ?
    C14 C8 C9 C10 . . . . -4.2(6) ?
    C6 C8 C9 C10 . . . . 174.9(4) ?
    C8 C9 C10 C11 . . . . 0.6(6) ?
    C9 C10 C11 C13 . . . . 3.5(6) ?
    C9 C10 C11 C12 . . . . -173.4(3) ?
    C13 C11 C12 O4 . . . 2 12.0(5) ?
    C10 C11 C12 O4 . . . 2 -171.1(4) ?
    C13 C11 C12 O3 . . . . -167.9(4) ?
    C10 C11 C12 O3 . . . . 9.0(5) ?
    C10 C11 C13 C14 . . . . -3.9(6) ?
    C12 C11 C13 C14 . . . . 173.0(4) ?
    C11 C13 C14 C8 . . . . 0.3(6) ?
    C9 C8 C14 C13 . . . . 3.7(6) ?
    C6 C8 C14 C13 . . . . -175.3(4) ?
    N4 C15 C16 C17 . . . . -0.4(7) ?
    C15 C16 C17 C18 . . . . -1.3(6) ?
    C16 C17 C18 C27 . . . . 1.1(6) ?
    C16 C17 C18 C19 . . . . -177.3(4) ?
    C17 C18 C19 C21 . . . . 177.7(4) ?
    C27 C18 C19 C21 . . . . -0.7(6) ?
    C17 C18 C19 N1 . . . . -0.6(7) ?
    C27 C18 C19 N1 . . . . -179.0(4) ?
    N1 C19 C21 N2 . . . . -0.2(5) ?
    C18 C19 C21 N2 . . . . -178.9(4) ?
    N1 C19 C21 C22 . . . . -179.4(4) ?
    C18 C19 C21 C22 . . . . 2.0(7) ?
    C19 C21 C22 C23 . . . . 178.2(4) ?
    N2 C21 C22 C23 . . . . -0.8(7) ?
    C19 C21 C22 C26 . . . . -0.9(6) ?
    N2 C21 C22 C26 . . . . -179.9(4) ?
    C26 C22 C23 C24 . . . . 0.6(6) ?
    C21 C22 C23 C24 . . . . -178.4(4) ?
    C22 C23 C24 C25 . . . . -0.3(7) ?
    C23 C24 C25 N3 . . . . -1.0(7) ?
    C23 C22 C26 N3 . . . . 0.4(6) ?
    C21 C22 C26 N3 . . . . 179.5(3) ?
    C23 C22 C26 C27 . . . . 179.6(4) ?
    C21 C22 C26 C27 . . . . -1.3(6) ?
    C17 C18 C27 N4 . . . . 0.8(6) ?
    C19 C18 C27 N4 . . . . 179.3(3) ?
    C17 C18 C27 C26 . . . . 179.9(3) ?
    C19 C18 C27 C26 . . . . -1.5(5) ?
    N3 C26 C27 N4 . . . . 1.0(5) ?
    C22 C26 C27 N4 . . . . -178.2(3) ?
    N3 C26 C27 C18 . . . . -178.2(3) ?
    C22 C26 C27 C18 . . . . 2.6(6) ?
    N2 C20 N1 C19 . . . . 0.5(6) ?
    C21 C19 N1 C20 . . . . -0.1(5) ?
    C18 C19 N1 C20 . . . . 178.4(4) ?
    N1 C20 N2 C21 . . . . -0.6(6) ?
    C19 C21 N2 C20 . . . . 0.5(5) ?
    C22 C21 N2 C20 . . . . 179.6(4) ?
    C24 C25 N3 C26 . . . . 1.9(6) ?
    C24 C25 N3 Mn1 . . . . -173.4(3) ?
    C22 C26 N3 C25 . . . . -1.6(6) ?
    C27 C26 N3 C25 . . . . 179.2(3) ?
    C22 C26 N3 Mn1 . . . . 174.1(3) ?
    C27 C26 N3 Mn1 . . . . -5.1(4) ?
    O4 Mn1 N3 C25 . . . . -54.9(3) ?
    O3 Mn1 N3 C25 . . . . -154.4(4) ?
    O2 Mn1 N3 C25 4 . . . 34.1(3) ?
    N4 Mn1 N3 C25 . . . . -179.5(3) ?
    O1 Mn1 N3 C25 4 . . . 90.8(3) ?
    C1 Mn1 N3 C25 4 . . . 62.4(3) ?
    O4 Mn1 N3 C26 . . . . 129.7(3) ?
    O3 Mn1 N3 C26 . . . . 30.2(6) ?
    O2 Mn1 N3 C26 4 . . . -141.3(3) ?
    N4 Mn1 N3 C26 . . . . 5.1(3) ?
    O1 Mn1 N3 C26 4 . . . -84.6(3) ?
    C1 Mn1 N3 C26 4 . . . -113.0(3) ?
    C16 C15 N4 C27 . . . . 2.2(6) ?
    C16 C15 N4 Mn1 . . . . 176.6(3) ?
    C18 C27 N4 C15 . . . . -2.4(6) ?
    C26 C27 N4 C15 . . . . 178.4(3) ?
    C18 C27 N4 Mn1 . . . . -177.2(3) ?
    C26 C27 N4 Mn1 . . . . 3.6(4) ?
    O4 Mn1 N4 C15 . . . . 108.8(3) ?
    O3 Mn1 N4 C15 . . . . 7.2(3) ?
    O2 Mn1 N4 C15 4 . . . -104.2(3) ?
    N3 Mn1 N4 C15 . . . . -179.0(3) ?
    O1 Mn1 N4 C15 4 . . . -93.6(3) ?
    C1 Mn1 N4 C15 4 . . . -98.1(3) ?
    O4 Mn1 N4 C27 . . . . -76.8(3) ?
    O3 Mn1 N4 C27 . . . . -178.3(3) ?
    O2 Mn1 N4 C27 4 . . . 70.3(3) ?
    N3 Mn1 N4 C27 . . . . -4.6(3) ?
    O1 Mn1 N4 C27 4 . . . 80.9(3) ?
    C1 Mn1 N4 C27 4 . . . 76.3(3) ?
    O2 C1 O1 Mn1 . . . 4_556 2.3(4) ?
    C2 C1 O1 Mn1 . . . 4_556 -176.2(3) ?
    O1 C1 O2 Mn1 . . . 4_556 -2.4(4) ?
    C2 C1 O2 Mn1 . . . 4_556 176.1(3) ?
    O4 C12 O3 Mn1 2 . . . -0.8(5) ?
    C11 C12 O3 Mn1 . . . . 179.1(2) ?
    O4 Mn1 O3 C12 . . . . -57.7(3) ?
    O2 Mn1 O3 C12 4 . . . -148.5(3) ?
    N4 Mn1 O3 C12 . . . . 64.0(3) ?
    N3 Mn1 O3 C12 . . . . 40.1(6) ?
    O1 Mn1 O3 C12 4 . . . 153.0(3) ?
    C1 Mn1 O3 C12 4 . . . -177.6(3) ?
    O3 Mn1 O4 C12 . . . 2 4.0(7) ?
    O2 Mn1 O4 C12 4 . . 2 102.4(6) ?
    N4 Mn1 O4 C12 . . . 2 -95.7(7) ?
    N3 Mn1 O4 C12 . . . 2 -161.3(7) ?
    O1 Mn1 O4 C12 4 . . 2 124.8(6) ?
    C1 Mn1 O4 C12 4 . . 2 111.3(6) ?
