# Supplementary material for: Poly[(μ3-biphenyl-3,4′-dicarboxyl­ato-κ4 O 3:O 3′:O 4′,O 4′′)(1H-imidazo[4,5-f][1,10]phenanthroline-κ2 N 7,N 8)manganese(II)]
Source: Acta Crystallogr Sect E Struct Rep Online. 2010 Nov 27;66(Pt 12):m1677. doi: 10.1107/S1600536810045587 (PMC3011708; doi:10.1107/S1600536810045587)
Supplement: Supplementary file 2 [file e-66-m1677-Isup2.hkl]

# 
# h,k,l, Fc-squared, Fo-squared, sigma(Fo-squared) and status flag 
# 
data_I
_shelx_title ' P-1 in P-1                  New: P2/c' 
_shelx_refln_list_code          4 
_shelx_F_calc_maximum      358.66 
_exptl_crystal_F_000      1052.00 
_reflns_d_resolution_high  0.8255 
 
loop_ 
 _symmetry_equiv_pos_as_xyz 
 'x, y, z' 
 '-x, y, -z+1/2' 
 '-x, -y, -z' 
 'x, -y, z-1/2' 
 
_cell_length_a     8.0634 
_cell_length_b    11.7050 
_cell_length_c    22.8070 
_cell_angle_alpha  90.000 
_cell_angle_beta   94.307 
_cell_angle_gamma  90.000 
 
_shelx_F_squared_multiplier     1.000 
 
loop_ 
 _refln_index_h 
 _refln_index_k 
 _refln_index_l 
 _refln_F_squared_calc 
 _refln_F_squared_meas 
 _refln_F_squared_sigma 
 _refln_observed_status 
   2   0   0     3816.28     3649.95     87.54 o 
   3   0   0     4457.42     4149.08    103.51 o 
   4   0   0     2648.00     2750.09     87.26 o 
   5   0   0     2518.32     2655.17     91.28 o 
   6   0   0      236.35      239.97     42.55 o 
   7   0   0      240.78      369.49     98.11 o 
   8   0   0      275.47      172.00     96.83 o 
   9   0   0      142.26      119.77     99.38 o 
   1   1   0     8021.70     7801.27    166.47 o 
   2   1   0      353.75      345.79     17.80 o 
   3   1   0     1262.02     1250.97     33.13 o 
   4   1   0     1772.69     1829.02     46.39 o 
   5   1   0        1.88       -9.30     12.93 o 
   6   1   0      319.22      324.85     35.82 o 
   7   1   0       78.23       58.30     50.97 o 
   8   1   0       22.88      -13.83     68.80 o 
   9   1   0        7.08       -9.93     65.31 o 
   0   2   0     8181.66     8449.67    214.96 o 
   1   2   0        2.06       11.34      7.13 o 
   2   2   0     1990.12     2088.80     85.76 o 
   3   2   0      613.46      643.51     27.54 o 
   4   2   0      899.65      886.40     30.92 o 
   5   2   0      229.84      234.34     25.43 o 
   6   2   0      103.20      103.83     31.97 o 
   7   2   0       20.25       39.48     49.26 o 
   8   2   0      115.74      147.67    185.38 o 
   9   2   0        0.58      -39.88     91.74 o 
   0   3   0    10147.54     9359.58    333.82 o 
   1   3   0       93.58      101.50     12.32 o 
   2   3   0      161.14      214.66     18.24 o 
   3   3   0     3267.35     3161.27     76.64 o 
   4   3   0     3769.26     3638.45    112.16 o 
   5   3   0       32.40       14.42     23.54 o 
   6   3   0      894.16      847.38     60.74 o 
   7   3   0      351.97      385.52     60.84 o 
   8   3   0       30.28       57.88     62.37 o 
   9   3   0      153.32      203.94     82.40 o 
   0   4   0     1302.23     1335.26     80.27 o 
   1   4   0      309.70      351.45     24.46 o 
   2   4   0       11.12        2.14      9.25 o 
   3   4   0     1479.07     1531.67     49.84 o 
   4   4   0     2111.40     2097.07     62.69 o 
   5   4   0      120.83      119.71     32.31 o 
   6   4   0      350.66      354.78     58.70 o 
   7   4   0      208.79      181.87     42.37 o 
   8   4   0        0.02       91.74     91.74 o 
   9   4   0       63.88       49.78     66.25 o 
   0   5   0     3610.74     3434.22    117.26 o 
   1   5   0     1918.96     1919.01     65.19 o 
   2   5   0       80.53       89.04     22.25 o 
   3   5   0     1345.48     1540.38     65.10 o 
   4   5   0      289.06      280.84     43.07 o 
   5   5   0        4.65       18.69     29.58 o 
   6   5   0      133.45      179.89     41.14 o 
   7   5   0        0.13       31.34     32.23 o 
   8   5   0      162.00      129.75     51.90 o 
   9   5   0        0.95       93.30     68.56 o 
   0   6   0     3105.23     2815.03    142.70 o 
   1   6   0       89.22       77.29     17.95 o 
   2   6   0       45.69       17.62     24.15 o 
   3   6   0      257.63      261.03     28.69 o 
   4   6   0       69.73       30.07     28.67 o 
   5   6   0        5.42       19.69     34.97 o 
   6   6   0     1134.10     1228.12     82.21 o 
   7   6   0      200.26      176.87     45.34 o 
   8   6   0       79.94       74.57     41.96 o 
   0   7   0     3126.61     3298.01    127.69 o 
   1   7   0      498.97      587.29     51.33 o 
   2   7   0      671.66      750.12     41.54 o 
   3   7   0     1044.11     1046.48     84.89 o 
   4   7   0        9.70      -12.44     28.22 o 
   5   7   0     1097.66      994.83     74.77 o 
   6   7   0       71.18       30.14     34.45 o 
   7   7   0       25.29       37.50     37.26 o 
   8   7   0       35.57        2.30     42.25 o 
   0   8   0       99.50       72.94     48.42 o 
   1   8   0      109.15      140.11     28.87 o 
   2   8   0        2.40       -5.43     20.60 o 
   3   8   0       50.95       82.23     38.28 o 
   4   8   0      712.51      655.80    109.57 o 
   5   8   0       63.71       25.63     35.94 o 
   6   8   0       57.72       26.21     37.19 o 
   7   8   0        1.08       -2.28     37.94 o 
   8   8   0        0.54       21.82     44.12 o 
   0   9   0      388.30      368.67     62.43 o 
   1   9   0      263.11      227.92     51.49 o 
   2   9   0     1107.65     1226.61     71.91 o 
   3   9   0     2976.25     2970.75    146.55 o 
   4   9   0       21.68       15.75     43.32 o 
   5   9   0       41.91        4.55     39.18 o 
   6   9   0      483.70      440.41    102.30 o 
   7   9   0      239.68      206.29     55.76 o 
   0  10   0     1376.06     1206.17    174.55 o 
   1  10   0      604.87      694.30     59.58 o 
   2  10   0       48.06       22.32     29.67 o 
   3  10   0      470.38      462.68     72.50 o 
   4  10   0      324.04      301.96     65.47 o 
   5  10   0       27.24       16.98     40.97 o 
   6  10   0       79.01       69.07     61.79 o 
   0  11   0     1264.44     1191.98     97.89 o 
   1  11   0       37.62       43.09     41.38 o 
   2  11   0      130.37       38.64     69.44 o 
   3  11   0        0.44       -5.63     43.13 o 
   4  11   0       12.19       38.97     44.38 o 
   5  11   0       13.26       31.73     47.12 o 
   6  11   0        0.84       20.90     51.26 o 
   0  12   0      758.87      720.92     84.63 o 
   1  12   0      239.25      161.04     43.05 o 
   2  12   0        6.77      -25.00     57.33 o 
   3  12   0      549.72      540.82     87.04 o 
   4  12   0      123.13      141.21     60.77 o 
   5  12   0       56.08       38.84     53.06 o 
   0  13   0      264.24      236.48     63.49 o 
   1  13   0      145.46      190.25     64.34 o 
   2  13   0        9.09       72.97     54.06 o 
   3  13   0      181.11      205.83     80.27 o 
   0  14   0       80.85      -47.14     64.98 o 
   1  14   0        3.89       13.02     48.80 o 
  -9   1   1      188.49      150.22     93.01 o 
  -8   1   1       22.99      -14.03     51.67 o 
  -7   1   1      258.43      298.92     67.50 o 
  -6   1   1      166.29      168.84     30.61 o 
  -5   1   1     1380.28     1473.20     49.71 o 
  -4   1   1        9.61       26.43     11.65 o 
  -3   1   1     3239.46     3271.08     64.92 o 
  -2   1   1     1943.46     1883.53     46.08 o 
  -1   1   1     1396.12     1486.87     34.11 o 
   1   1   1     1013.29     1067.05     32.65 o 
   2   1   1     7808.62     7983.96    152.08 o 
   3   1   1     2317.51     2291.64     50.13 o 
   4   1   1     1272.78     1301.01     38.06 o 
   5   1   1      516.84      595.05     34.66 o 
   6   1   1      525.41      489.86     40.35 o 
   7   1   1      691.59      889.09     99.09 o 
   8   1   1       26.93       32.23     66.89 o 
   9   1   1       47.85       15.54     64.57 o 
  -9   2   1       16.97        1.10     60.41 o 
  -8   2   1      110.26       94.80     63.47 o 
  -7   2   1      171.48      171.89     42.96 o 
  -6   2   1      650.45      664.73     82.20 o 
  -5   2   1      820.57      878.83     50.21 o 
  -4   2   1     2342.25     2433.16     71.61 o 
  -3   2   1     2546.75     2420.69     61.66 o 
  -2   2   1     1953.69     1779.89     46.90 o 
  -1   2   1      607.17      616.22     21.98 o 
   0   2   1     1278.70     1347.14     35.13 o 
   1   2   1     9747.18     9497.04    176.80 o 
   2   2   1     4679.15     4504.35    113.74 o 
   3   2   1     3815.68     3806.69     73.52 o 
   4   2   1     2090.87     2088.39     59.00 o 
   5   2   1       46.58       77.39     34.16 o 
   6   2   1      967.76     1018.94     62.80 o 
   7   2   1      242.98      213.52     69.30 o 
   8   2   1       46.73       49.14     55.04 o 
   9   2   1      163.83      263.85     84.77 o 
  -9   3   1       42.61       69.05     63.95 o 
  -8   3   1        4.41      110.64     60.77 o 
  -7   3   1      491.75      433.20     83.49 o 
  -6   3   1      158.21      155.41     41.13 o 
  -5   3   1       57.85       24.46     24.26 o 
  -4   3   1        5.39       24.20     12.80 o 
  -3   3   1       44.90       65.65     13.65 o 
  -2   3   1     1517.25     1401.29     43.22 o 
  -1   3   1      212.88      337.80     18.94 o 
   0   3   1     4924.44     4971.53     99.72 o 
   1   3   1     4827.84     4598.73     93.60 o 
   2   3   1       19.57       27.58      9.86 o 
   3   3   1     3212.16     3306.86     66.82 o 
   4   3   1        1.52        1.62     13.24 o 
   5   3   1       45.36      -38.03     30.08 o 
   6   3   1       18.93      -16.38     26.48 o 
   7   3   1       19.14       52.40     37.58 o 
   8   3   1       15.42       98.93     86.64 o 
   9   3   1        8.30       24.99     66.50 o 
  -9   4   1        5.51       41.17     67.83 o 
  -8   4   1      208.74       93.01     93.01 o 
  -7   4   1      117.88      109.47     46.52 o 
  -6   4   1      614.48      700.85     59.02 o 
  -5   4   1      384.08      449.94     47.28 o 
  -4   4   1     3471.61     3591.72     91.19 o 
  -3   4   1     3471.02     3517.90     87.17 o 
  -2   4   1       13.63       21.67     13.38 o 
  -1   4   1      105.45      131.46     16.02 o 
   0   4   1      850.94      791.56     32.31 o 
   1   4   1      313.79      301.84     20.81 o 
   2   4   1      796.43      802.51     28.71 o 
   3   4   1     4812.69     4864.46     95.02 o 
   4   4   1     4234.01     4068.15     97.56 o 
   5   4   1      220.43      155.36     55.54 o 
   6   4   1      250.50      310.30     54.79 o 
   7   4   1      601.68      685.58     62.41 o 
   8   4   1        2.18      -62.43     73.90 o 
   9   4   1      157.61      198.65    165.63 o 
  -9   5   1      273.55      315.17    175.19 o 
  -8   5   1        0.59       14.92     45.53 o 
  -7   5   1      114.75       71.51     35.93 o 
  -6   5   1      702.74      742.52     63.89 o 
  -5   5   1      418.43      508.78     52.15 o 
  -4   5   1     1161.35     1060.54     56.46 o 
  -3   5   1     3195.26     3166.70     88.48 o 
  -2   5   1      941.43      884.51     34.45 o 
  -1   5   1        2.40       12.37     13.94 o 
   0   5   1     2525.48     2339.95     64.07 o 
   1   5   1      803.07      752.68     34.67 o 
   2   5   1        7.33        7.97     12.20 o 
   3   5   1     1010.90     1090.11     37.32 o 
   4   5   1     1354.85     1453.40     76.47 o 
   5   5   1        0.35       25.82     26.66 o 
   6   5   1      482.26      443.00     82.98 o 
   7   5   1      399.77      436.84     56.22 o 
   8   5   1       52.21       62.43     90.46 o 
   9   5   1       37.21       21.66     61.21 o 
  -8   6   1        2.31       20.73     48.57 o 
  -7   6   1       43.62       21.50     39.08 o 
  -6   6   1      196.46      220.17     44.31 o 
  -5   6   1      512.47      396.54     57.29 o 
  -4   6   1      353.10      384.91     48.46 o 
  -3   6   1      132.13      173.52     25.70 o 
  -2   6   1      407.11      403.94     41.93 o 
  -1   6   1      238.01      246.40     41.89 o 
   0   6   1       52.23       47.43     19.66 o 
   1   6   1      118.89      134.44     20.40 o 
   2   6   1      297.93      301.83     27.59 o 
   3   6   1       39.18       26.13     21.60 o 
   4   6   1      400.53      464.50     51.66 o 
   5   6   1       62.30      104.84     35.09 o 
   6   6   1      175.09      155.04     88.99 o 
   7   6   1       23.93      -12.83     31.73 o 
   8   6   1       90.49       30.45     41.04 o 
  -8   7   1       13.62       32.18     40.97 o 
  -7   7   1        0.12       41.87     39.37 o 
  -6   7   1      132.44      160.19     45.48 o 
  -5   7   1      221.32      276.78     48.82 o 
  -4   7   1      257.89      327.81     56.07 o 
  -3   7   1      820.34      840.57     88.81 o 
  -2   7   1      552.65      586.52     37.74 o 
  -1   7   1      215.22      235.12     27.91 o 
   0   7   1      259.39      254.71     37.12 o 
   1   7   1     1131.99     1320.51     63.48 o 
   2   7   1       21.79       33.51     21.42 o 
   3   7   1      574.49      594.53     44.93 o 
   4   7   1      250.55      297.02     48.01 o 
   5   7   1        4.11       -1.31     30.07 o 
   6   7   1      294.81      336.31     58.27 o 
   7   7   1      137.28       90.19     63.90 o 
   8   7   1        8.54        8.41     42.16 o 
  -8   8   1       35.37       60.70     47.64 o 
  -7   8   1       50.20        0.60     37.99 o 
  -6   8   1      330.90      331.88     56.45 o 
  -5   8   1      821.11      958.12     78.27 o 
  -4   8   1      263.14      156.16     46.51 o 
  -3   8   1      315.57      290.19     38.46 o 
  -2   8   1     4392.38     4172.25    126.52 o 
  -1   8   1      215.68      275.14     48.73 o 
   0   8   1     5927.36     5927.53    141.73 o 
   1   8   1      165.45      150.34     26.93 o 
   2   8   1       88.59      137.11     39.17 o 
   3   8   1     3900.10     3947.48    168.21 o 
   4   8   1       24.52       26.19     32.52 o 
   5   8   1       17.02       28.39     35.09 o 
   6   8   1      182.11      119.25     43.56 o 
   7   8   1       25.10       25.97     41.93 o 
   8   8   1       13.47      -11.29     41.05 o 
  -7   9   1      117.51       52.37     44.88 o 
  -6   9   1       89.30      115.03     44.59 o 
  -5   9   1        4.14       -2.94     37.90 o 
  -4   9   1      282.92      416.33     69.35 o 
  -3   9   1      214.93      200.64     56.70 o 
  -2   9   1      232.01      269.31     47.64 o 
  -1   9   1      319.29      435.12     40.40 o 
   0   9   1     3516.85     3503.90    103.92 o 
   1   9   1     1252.84     1302.43     64.08 o 
   2   9   1      203.74      227.36     39.54 o 
   3   9   1      358.41      379.81     64.70 o 
   4   9   1      300.55      345.21     64.70 o 
   5   9   1       78.77       78.69     41.44 o 
   6   9   1        2.20      -50.08     33.38 o 
   7   9   1       63.75      125.87     50.00 o 
  -6  10   1      155.19       32.33     48.60 o 
  -5  10   1      106.49      155.99     70.71 o 
  -4  10   1       73.61        0.88     42.23 o 
  -3  10   1      648.03      626.81     82.65 o 
  -2  10   1     3293.14     3430.91    125.04 o 
  -1  10   1      320.37      372.24     42.08 o 
   0  10   1      172.09      207.50     54.43 o 
   1  10   1      238.07      252.99     37.10 o 
   2  10   1       78.30      122.54     48.95 o 
   3  10   1      473.45      563.63     80.60 o 
   4  10   1       72.24        6.46     65.62 o 
   5  10   1       26.66      -20.13     40.02 o 
   6  10   1       89.44       54.09     54.03 o 
  -6  11   1       96.46       97.77     53.51 o 
  -5  11   1       98.08       40.58     48.55 o 
  -4  11   1       75.28       36.57     46.39 o 
  -3  11   1      835.16      785.23    183.47 o 
  -2  11   1      332.48      481.99     96.83 o 
  -1  11   1       22.89        5.17     26.49 o 
   0  11   1     1050.96     1135.51     66.67 o 
   1  11   1     1224.70     1185.89     68.18 o 
   2  11   1      204.51      183.80    115.94 o 
   3  11   1      694.78      663.07     91.36 o 
   4  11   1      631.03      554.08    116.58 o 
   5  11   1        0.02       38.27     48.42 o 
   6  11   1      220.26      191.22     66.07 o 
  -5  12   1       28.42      101.62     58.14 o 
  -4  12   1       26.29       -3.09     45.87 o 
  -3  12   1       25.10      123.84     53.70 o 
  -2  12   1       76.73       72.49     49.70 o 
  -1  12   1       15.31       12.61     48.62 o 
   0  12   1       11.86       14.43     29.12 o 
   1  12   1        0.11      -26.00     30.11 o 
   2  12   1       27.23       51.57     48.04 o 
   3  12   1       21.55       95.19     55.04 o 
   4  12   1       72.15       69.16    105.11 o 
   5  12   1        1.15       26.38     54.11 o 
  -3  13   1       51.46      -24.54     48.55 o 
  -2  13   1       45.40       37.15     48.67 o 
  -1  13   1       11.42        5.89     36.59 o 
   0  13   1        1.07       38.58     34.69 o 
   1  13   1       76.54       19.38     49.27 o 
   2  13   1        6.89      -27.09     47.07 o 
   3  13   1       42.29       42.15     52.34 o 
  -1  14   1       44.63      124.05     62.38 o 
   0  14   1      511.75      502.22     82.83 o 
   1  14   1      188.92      180.23     64.30 o 
  -9   0   2       13.15      -54.79     77.72 o 
  -8   0   2      292.00      331.27    110.85 o 
  -7   0   2      392.84      140.15     78.99 o 
  -6   0   2       67.39       88.63     34.90 o 
  -5   0   2     2140.90     2330.49     78.54 o 
  -4   0   2     1020.08     1001.64     89.45 o 
  -3   0   2    10777.12    11127.99    242.77 o 
  -2   0   2    74837.23    72878.48   1447.60 o 
  -1   0   2     8043.45     7199.97    251.00 o 
   1   0   2    38473.07    39106.12    985.97 o 
   2   0   2     4403.33     4320.94    101.86 o 
   3   0   2     2141.82     2217.91     65.55 o 
   4   0   2      315.58      350.38     56.76 o 
   5   0   2     1279.90     1383.81     59.26 o 
   6   0   2     1718.08     1554.41    159.26 o 
   7   0   2       74.62      126.14     81.54 o 
   8   0   2      119.45       57.33     75.17 o 
   9   0   2        6.58      108.30    100.65 o 
  -9   1   2        7.18      -58.48     60.81 o 
  -8   1   2       62.79      107.64     62.38 o 
  -7   1   2       23.67        9.38     31.02 o 
  -6   1   2       63.28       95.01     30.91 o 
  -5   1   2      123.24      113.34     23.93 o 
  -4   1   2      926.99     1014.01     33.53 o 
  -3   1   2      175.90      167.93     15.90 o 
  -2   1   2     1086.22     1130.09     33.42 o 
  -1   1   2     8850.88     8262.37    149.58 o 
   0   1   2     3732.07     3979.31     87.19 o 
   1   1   2     1192.51     1286.33     32.71 o 
   2   1   2     5042.49     5376.72    108.58 o 
   3   1   2       75.75       65.51     10.75 o 
   4   1   2     2513.76     2451.28     56.57 o 
   5   1   2      354.26      327.32     23.24 o 
   6   1   2       90.44      115.41     28.74 o 
   7   1   2        4.40      -34.28     49.04 o 
   8   1   2      200.97      254.98     73.42 o 
   9   1   2        2.48       17.22     66.89 o 
  -9   2   2       62.98      131.87     83.45 o 
  -8   2   2       37.64       31.02     56.32 o 
  -7   2   2        4.99       16.82     30.35 o 
  -6   2   2        3.41      -12.19     24.85 o 
  -5   2   2        4.44        7.89     17.07 o 
  -4   2   2     3316.98     3589.43    116.49 o 
  -3   2   2      807.68      808.21     33.65 o 
  -2   2   2        2.25       -4.98      9.58 o 
  -1   2   2        6.76        5.00      8.07 o 
   0   2   2       10.00       -1.61      5.68 o 
   1   2   2    28012.56    26983.72    476.62 o 
   2   2   2     9167.92     8960.75    172.91 o 
   3   2   2      415.18      433.12     31.63 o 
   4   2   2     1167.06     1249.86     36.39 o 
   5   2   2      699.62      734.59     49.74 o 
   6   2   2       52.82       24.87     24.60 o 
   7   2   2       53.65       -5.04     95.56 o 
   8   2   2       95.71      101.29     65.77 o 
   9   2   2       46.14       71.80     66.99 o 
  -9   3   2       74.05       94.98    142.70 o 
  -8   3   2      257.52      437.11     83.26 o 
  -7   3   2        3.04       34.35     28.85 o 
  -6   3   2      850.67      862.82     60.45 o 
  -5   3   2     2450.05     2500.95     74.64 o 
  -4   3   2      378.19      374.34     28.22 o 
  -3   3   2     1463.87     1386.11     57.99 o 
  -2   3   2       95.09       82.79     15.24 o 
  -1   3   2      470.17      502.33     33.01 o 
   0   3   2      206.19      197.85     18.65 o 
   1   3   2     8427.31     7957.55    137.08 o 
   2   3   2     1731.65     1694.91     49.23 o 
   3   3   2     2485.30     2463.66     65.96 o 
   4   3   2     5398.93     5237.31    144.76 o 
   5   3   2     1261.09     1321.14     69.10 o 
   6   3   2      402.00      411.72     45.96 o 
   7   3   2      699.32      653.93    115.09 o 
   8   3   2      193.32      247.08    154.17 o 
   9   3   2        5.74       11.66     62.61 o 
  -9   4   2      176.54      210.39     84.09 o 
  -8   4   2       40.66      -32.23     43.93 o 
  -7   4   2      183.58      216.92     68.25 o 
  -6   4   2      146.00      176.41     37.93 o 
  -5   4   2     1526.83     1524.63     78.09 o 
  -4   4   2      782.82      902.68     43.17 o 
  -3   4   2     1487.46     1537.98     51.21 o 
  -2   4   2      121.28      106.12     13.43 o 
  -1   4   2        4.64       11.09     10.55 o 
   0   4   2      140.03      167.61     22.07 o 
   1   4   2      253.08      258.10     19.95 o 
   2   4   2      535.54      546.70     41.14 o 
   3   4   2        0.71       22.13     22.63 o 
   4   4   2      204.19      203.58     53.39 o 
   5   4   2        3.75       -0.14     25.38 o 
   6   4   2      169.94      173.57     38.81 o 
   7   4   2       80.10       30.37     32.55 o 
   8   4   2        2.29       22.90     55.36 o 
   9   4   2       55.56       34.40     68.80 o 
  -9   5   2       53.11       65.18     68.02 o 
  -8   5   2        6.30      -34.40     41.41 o 
  -7   5   2       78.27      104.63     39.82 o 
  -6   5   2       51.54       11.74     31.60 o 
  -5   5   2       30.20       36.96     27.43 o 
  -4   5   2       16.23       18.87     17.12 o 
  -3   5   2       27.97       35.78     13.13 o 
  -2   5   2      425.27      452.43     30.38 o 
  -1   5   2      128.75      123.89     24.55 o 
   0   5   2      846.25      840.41     36.74 o 
   1   5   2       46.58       95.96     16.65 o 
   2   5   2      538.72      637.21     29.45 o 
   3   5   2       19.09        6.12     22.32 o 
   4   5   2       10.37       26.24     56.88 o 
   5   5   2       23.79        6.43     29.66 o 
   6   5   2        3.88      -12.68     48.64 o 
   7   5   2       76.02       75.14     37.04 o 
   8   5   2      278.73      136.58    105.11 o 
   9   5   2      245.69      223.95     86.60 o 
  -8   6   2      262.34      406.73     60.63 o 
  -7   6   2      160.51      198.32     46.47 o 
  -6   6   2      343.99      398.99     53.64 o 
  -5   6   2      846.92      874.58     68.02 o 
  -4   6   2        6.34       10.38     18.53 o 
  -3   6   2     2347.15     2283.00     73.20 o 
  -2   6   2     3116.81     3080.83     81.54 o 
  -1   6   2       44.05       65.44     17.44 o 
   0   6   2      114.74      102.56     19.50 o 
   1   6   2     3387.93     3208.99     83.34 o 
   2   6   2        1.27        3.23     13.23 o 
   3   6   2      196.78      222.94     43.95 o 
   4   6   2     1504.15     1489.33     86.51 o 
   5   6   2     1043.28     1028.98    110.33 o 
   6   6   2      433.33      343.63     59.55 o 
   7   6   2      227.72      251.26     48.71 o 
   8   6   2      251.94      280.73     55.29 o 
  -8   7   2       33.97       57.66     43.62 o 
  -7   7   2       23.72      -10.94     34.94 o 
  -6   7   2      115.80      113.86     36.82 o 
  -5   7   2       93.36       62.36     36.87 o 
  -4   7   2       33.72       60.77     34.58 o 
  -3   7   2     1294.16     1254.07     64.86 o 
  -2   7   2     4081.42     3873.28    100.58 o 
  -1   7   2     1072.88     1051.24     91.02 o 
   0   7   2     4070.07     4312.29    108.52 o 
   1   7   2     2489.57     2566.06     76.65 o 
   2   7   2        3.49       -6.96     16.92 o 
   3   7   2       73.03       45.28     35.10 o 
   4   7   2       33.95       11.95     46.74 o 
   5   7   2      158.37      189.99     51.39 o 
   6   7   2       11.37       96.98     38.58 o 
   7   7   2        2.85       -1.70     33.97 o 
   8   7   2        2.61       -3.69     61.83 o 
  -8   8   2       29.87       17.18     44.43 o 
  -7   8   2        2.75       -1.74     36.79 o 
  -6   8   2      117.73      177.96     49.65 o 
  -5   8   2       72.65       65.92     38.95 o 
  -4   8   2        9.94      -11.98     32.75 o 
  -3   8   2      154.46      210.50     60.00 o 
  -2   8   2      717.91      883.04     48.63 o 
  -1   8   2        4.95       16.22     20.35 o 
   0   8   2      183.20      197.22     33.84 o 
   1   8   2      374.08      414.05     43.30 o 
   2   8   2      147.22      124.83     30.79 o 
   3   8   2     1355.70     1436.38    207.68 o 
   4   8   2       96.71       65.65     35.52 o 
   5   8   2       32.61      -44.36     41.09 o 
   6   8   2        9.41       37.15     38.72 o 
   7   8   2      128.08       99.02     44.84 o 
  -7   9   2       84.53       81.26     55.02 o 
  -6   9   2      397.08      496.39    132.62 o 
  -5   9   2      561.05      406.05    147.80 o 
  -4   9   2        0.58       18.81     39.72 o 
  -3   9   2      819.57      970.12     90.49 o 
  -2   9   2     1003.15     1046.36     68.33 o 
  -1   9   2       51.22       49.88     35.31 o 
   0   9   2      410.53      332.35     37.34 o 
   1   9   2      614.21      731.84     48.93 o 
   2   9   2       65.84       61.43     26.19 o 
   3   9   2        9.78        0.41     33.06 o 
   4   9   2      931.01     1145.50    138.88 o 
   5   9   2       92.19       77.34     51.26 o 
   6   9   2       87.03       21.02     49.70 o 
   7   9   2      146.88      157.70     49.71 o 
  -6  10   2      163.61      139.24     62.43 o 
  -5  10   2       80.59      -20.41     67.53 o 
  -4  10   2       40.01      117.15     48.60 o 
  -3  10   2      107.14       62.49     44.37 o 
  -2  10   2        5.85      -19.93     39.83 o 
  -1  10   2        2.18       -8.84     22.74 o 
   0  10   2      590.32      643.62     50.41 o 
   1  10   2      481.88      469.09     45.19 o 
   2  10   2      242.60      189.09     75.81 o 
   3  10   2      134.40      181.33     55.77 o 
   4  10   2      976.47      917.61    241.44 o 
   5  10   2      488.96      424.79     77.90 o 
   6  10   2       70.87       64.60     53.33 o 
  -6  11   2       21.14       12.81     51.88 o 
  -5  11   2       11.16      -16.94     80.27 o 
  -4  11   2       73.13      143.43     74.54 o 
  -3  11   2       38.33       72.74     45.17 o 
  -2  11   2     1494.45     1469.11     88.55 o 
  -1  11   2        1.23       70.02     32.56 o 
   0  11   2      166.81      215.95     39.03 o 
   1  11   2       29.34       31.53     28.30 o 
   2  11   2        0.48      -56.94     37.96 o 
   3  11   2       37.07       34.47     43.71 o 
   4  11   2       15.57       -6.53     43.59 o 
   5  11   2        7.19      -38.41     43.35 o 
   6  11   2       24.57       55.13     53.97 o 
  -5  12   2      103.17       -1.34     47.72 o 
  -4  12   2        7.04      101.00     96.19 o 
  -3  12   2       56.34       78.42     73.26 o 
  -2  12   2      695.46      786.09     95.18 o 
  -1  12   2       88.05       90.63     59.12 o 
   0  12   2      124.39      106.66     34.96 o 
   1  12   2      556.64      750.18     90.88 o 
   2  12   2      194.96      164.02     61.18 o 
   3  12   2      188.06       99.66     72.62 o 
   4  12   2      314.79      220.40     69.47 o 
   5  12   2        0.55       20.47     53.70 o 
  -3  13   2      149.07       83.51     58.73 o 
  -2  13   2      114.46      207.84     66.50 o 
  -1  13   2       19.70       58.31     37.82 o 
   0  13   2       87.69       90.44     41.39 o 
   1  13   2      192.03      138.28     58.88 o 
   2  13   2       44.28       91.36     57.85 o 
   3  13   2       23.34       60.62    110.85 o 
  -1  14   2        1.52      -12.20     47.72 o 
   0  14   2       65.79       48.42     81.54 o 
   1  14   2       25.37       30.55     55.66 o 
  -9   1   3      466.75      383.01    108.94 o 
  -8   1   3      184.01      228.32     67.28 o 
  -7   1   3        0.18       37.98     30.62 o 
  -6   1   3       13.23       15.01     21.76 o 
  -5   1   3     1089.15     1148.44     43.70 o 
  -4   1   3     1816.49     1712.88     44.64 o 
  -3   1   3      659.73      729.17     31.67 o 
  -2   1   3    14099.31    14169.70    255.63 o 
  -1   1   3     2231.69     2097.80     41.30 o 
   0   1   3        2.10        4.97      5.15 o 
   1   1   3     2520.07     2540.61     56.90 o 
   2   1   3      540.23      526.59     26.18 o 
   3   1   3      364.07      406.40     18.92 o 
   4   1   3     3090.65     3091.58     67.07 o 
   5   1   3     6327.70     6487.53    132.82 o 
   6   1   3      219.64      155.48     50.44 o 
   7   1   3      830.89      833.32    124.23 o 
   8   1   3      271.40      320.44     81.08 o 
   9   1   3        8.01       31.72     66.18 o 
  -9   2   3      162.94       84.88     69.84 o 
  -8   2   3      363.48      399.20     83.77 o 
  -7   2   3      110.77       87.60     36.25 o 
  -6   2   3      158.84      108.14     36.30 o 
  -5   2   3      953.37      969.02     53.33 o 
  -4   2   3     2275.31     2254.33     64.54 o 
  -3   2   3     5736.50     5646.46    119.57 o 
  -2   2   3       19.38       20.06     11.12 o 
  -1   2   3     2747.50     2595.86     52.56 o 
   0   2   3       93.27       61.14      9.84 o 
   1   2   3    59788.22    59330.51   1029.24 o 
   2   2   3     4330.37     4413.93     96.12 o 
   3   2   3        0.37        2.18     18.21 o 
   4   2   3     3221.63     3156.20     82.62 o 
   5   2   3     1082.34     1074.85    133.15 o 
   6   2   3      164.77       87.06     28.96 o 
   7   2   3      128.34      -27.10     52.88 o 
   8   2   3      228.69      156.38    133.78 o 
   9   2   3        4.16      -92.56     61.71 o 
  -9   3   3        0.53        0.84     61.80 o 
  -8   3   3        5.97       85.07     40.82 o 
  -7   3   3       50.79       55.88     53.80 o 
  -6   3   3        1.24      -11.66     23.91 o 
  -5   3   3       15.78       29.38     18.49 o 
  -4   3   3      470.84      473.96     31.81 o 
  -3   3   3      129.74      144.18     25.06 o 
  -2   3   3      750.18      733.50     25.89 o 
  -1   3   3        2.40       20.26     12.65 o 
   0   3   3      570.80      497.66     24.04 o 
   1   3   3     2718.92     2792.38     58.74 o 
   2   3   3      294.88      254.54     21.93 o 
   3   3   3      219.64      230.96     22.26 o 
   4   3   3      386.91      415.00     30.34 o 
   5   3   3      137.45      109.07     31.21 o 
   6   3   3       89.18      114.22     41.25 o 
   7   3   3        8.50       34.32     39.66 o 
   8   3   3       36.97       42.63     58.54 o 
   9   3   3      105.02      161.59     77.72 o 
  -9   4   3      382.27      477.34    100.89 o 
  -8   4   3       14.91       26.05     49.05 o 
  -7   4   3      119.91      118.80     36.22 o 
  -6   4   3      549.61      581.05     54.66 o 
  -5   4   3     3437.72     3299.91    142.04 o 
  -4   4   3        6.99       -6.10     14.55 o 
  -3   4   3       26.83       13.32     18.57 o 
  -2   4   3      356.23      392.61     26.30 o 
  -1   4   3      726.64      672.01     30.32 o 
   0   4   3       75.19       88.79     15.13 o 
   1   4   3    14337.76    14956.06    272.92 o 
   2   4   3     5809.55     6051.30    113.13 o 
   3   4   3      193.68      203.91     27.77 o 
   4   4   3     2729.43     2769.90     78.96 o 
   5   4   3      967.52      982.77     64.46 o 
   6   4   3       22.64       36.95     32.42 o 
   7   4   3      191.27      144.56     47.01 o 
   8   4   3       25.04       53.60     58.23 o 
   9   4   3      200.12       19.22     88.55 o 
  -9   5   3        2.53       -3.15     73.26 o 
  -8   5   3      360.27      268.76     77.72 o 
  -7   5   3        1.67       10.49     32.30 o 
  -6   5   3      337.48      357.66     67.78 o 
  -5   5   3     1427.83     1486.11     81.11 o 
  -4   5   3     1021.74      990.62     87.90 o 
  -3   5   3     4592.42     4387.62     99.77 o 
  -2   5   3     4547.77     4296.76     98.66 o 
  -1   5   3      689.69      671.70     53.88 o 
   0   5   3      164.01      152.19     19.91 o 
   1   5   3     7627.57     7500.66    153.75 o 
   2   5   3     1270.50     1398.00     44.12 o 
   3   5   3      105.52      127.83     18.43 o 
   4   5   3      980.61      968.03    102.04 o 
   5   5   3      357.21      389.43     48.06 o 
   6   5   3      130.45      116.14     38.37 o 
   7   5   3      144.38       50.30     42.20 o 
   8   5   3       16.43      -76.99     51.33 o 
  -8   6   3       28.29        8.50     36.03 o 
  -7   6   3        6.98       -5.41     32.00 o 
  -6   6   3        0.69       13.33     27.94 o 
  -5   6   3      248.42      212.35     42.70 o 
  -4   6   3       36.05       -8.74     22.86 o 
  -3   6   3        1.64       16.71     17.83 o 
  -2   6   3       22.15       28.03     15.33 o 
  -1   6   3      882.63      810.59     49.47 o 
   0   6   3      589.61      650.84     59.58 o 
   1   6   3      226.76      329.81     37.28 o 
   2   6   3      946.15     1022.43     56.83 o 
   3   6   3      166.73      170.92     27.87 o 
   4   6   3        5.41      -27.70     25.27 o 
   5   6   3      205.59      141.32     39.62 o 
   6   6   3      115.91      101.43     37.73 o 
   7   6   3        1.52       25.01     35.51 o 
   8   6   3      107.84      201.66     71.80 o 
  -8   7   3       99.27      107.98     47.68 o 
  -7   7   3      167.70       47.17     39.44 o 
  -6   7   3      281.05      306.87     51.29 o 
  -5   7   3      898.86      891.07     79.69 o 
  -4   7   3       19.00        0.63     25.67 o 
  -3   7   3      660.35      593.47     48.04 o 
  -2   7   3     2119.40     2118.08     76.75 o 
  -1   7   3     1599.05     1617.42     60.00 o 
   0   7   3     1167.95     1168.25     52.35 o 
   1   7   3     1294.57     1342.87     54.47 o 
   2   7   3      718.02      776.20     49.10 o 
   3   7   3      317.32      283.07    111.48 o 
   4   7   3      552.03      581.45     60.41 o 
   5   7   3      427.75      433.70     57.98 o 
   6   7   3        1.11       46.59     57.19 o 
   7   7   3      104.53      120.43     45.88 o 
   8   7   3        0.43       -0.82     41.42 o 
  -8   8   3       51.42       98.13     45.96 o 
  -7   8   3       30.90       20.83     37.19 o 
  -6   8   3      203.41      170.53     46.80 o 
  -5   8   3      211.18      283.02     53.14 o 
  -4   8   3      286.66      384.02     90.46 o 
  -3   8   3      731.87      738.20     65.65 o 
  -2   8   3     4704.18     4723.43    121.43 o 
  -1   8   3     1616.19     1672.64     74.92 o 
   0   8   3      516.33      566.84     41.68 o 
   1   8   3     1353.98     1480.92     62.52 o 
   2   8   3       85.65       80.94     23.15 o 
   3   8   3      631.43      604.44    110.21 o 
   4   8   3      598.75      552.93     62.70 o 
   5   8   3      221.48      240.26     50.58 o 
   6   8   3       28.46       31.33     48.17 o 
   7   8   3      119.89      171.10     64.48 o 
  -7   9   3       19.73       43.39     46.98 o 
  -6   9   3        5.18       25.48     37.81 o 
  -5   9   3        0.30      -26.92     35.20 o 
  -4   9   3       46.98      -31.32     34.61 o 
  -3   9   3      638.15      558.29     78.63 o 
  -2   9   3     2621.68     2332.75     95.37 o 
  -1   9   3     1043.36     1101.45     58.34 o 
   0   9   3       13.33      -26.62     22.37 o 
   1   9   3        3.26      -10.90     34.70 o 
   2   9   3      135.12      169.83     98.11 o 
   3   9   3        0.80       -9.86     37.19 o 
   4   9   3        3.56       18.76     39.15 o 
   5   9   3      161.33      182.05     54.32 o 
   6   9   3      320.25      323.98     60.59 o 
   7   9   3        0.25      -10.89     41.56 o 
  -6  10   3        1.12       45.34     48.19 o 
  -5  10   3      228.10      215.18     63.71 o 
  -4  10   3      113.33      150.82     52.65 o 
  -3  10   3      448.43      433.21     73.83 o 
  -2  10   3        9.71      -36.11     24.07 o 
  -1  10   3      519.85      570.30     48.24 o 
   0  10   3      677.72      645.27     50.59 o 
   1  10   3      407.71      529.01     55.24 o 
   2  10   3      119.74      227.12     57.66 o 
   3  10   3      158.01      262.95     64.37 o 
   4  10   3      557.70      534.00     84.17 o 
   5  10   3        7.99       37.21     57.97 o 
   6  10   3       13.64       39.53     49.20 o 
  -6  11   3      110.12       97.77     58.10 o 
  -5  11   3      251.95      283.75     65.14 o 
  -4  11   3       61.25       54.79     52.24 o 
  -3  11   3       30.99       21.36     41.54 o 
  -2  11   3     2695.89     2586.45    114.81 o 
  -1  11   3      319.97      410.09     64.83 o 
   0  11   3      284.10      259.95     44.14 o 
   1  11   3     1163.96     1230.06    103.72 o 
   2  11   3      820.63      907.55    259.92 o 
   3  11   3       56.06       25.85     49.16 o 
   4  11   3      355.24      466.35    202.58 o 
   5  11   3      173.07      464.11    102.57 o 
  -5  12   3       24.43        4.11     53.51 o 
  -4  12   3       27.53       12.15     46.61 o 
  -3  12   3        3.08        2.42     43.52 o 
  -2  12   3        2.06       15.38     48.60 o 
  -1  12   3       24.99       34.59     47.79 o 
   0  12   3       76.04       73.16     32.91 o 
   1  12   3       42.31       61.35    101.29 o 
   2  12   3        4.05      -43.26     48.42 o 
   3  12   3       16.17      -38.52     44.04 o 
   4  12   3       39.52       43.83     50.89 o 
   5  12   3        0.66      -20.21     53.57 o 
  -3  13   3        9.83      -37.91     49.09 o 
  -2  13   3       94.20      167.73     57.86 o 
  -1  13   3      122.86      110.18     43.58 o 
   0  13   3       10.37        9.79     34.82 o 
   1  13   3       93.69      -12.69     44.96 o 
   2  13   3       61.85       51.21     54.11 o 
   3  13   3        2.30      -30.91     58.61 o 
  -1  14   3       31.64       -6.38     75.17 o 
   0  14   3       53.53       19.11     63.71 o 
   1  14   3       40.91       -0.28     51.06 o 
  -9   0   4        5.69       89.19     98.11 o 
  -8   0   4       34.41      -48.42     72.62 o 
  -7   0   4      127.98      201.47     46.86 o 
  -6   0   4       42.28       18.48     27.99 o 
  -5   0   4      663.92      694.85     44.22 o 
  -4   0   4     4220.37     4342.60    146.76 o 
  -3   0   4     3924.77     4225.66    107.72 o 
  -2   0   4   128635.45   126245.20   2497.36 o 
  -1   0   4    28856.55    27640.73    669.74 o 
   0   0   4     1442.45     1450.82     68.80 o 
   1   0   4       12.03       24.75     19.35 o 
   2   0   4     9908.41     9611.41    209.28 o 
   3   0   4      104.09      115.22     20.29 o 
   4   0   4      316.73      372.15     66.10 o 
   5   0   4       59.72      134.54     26.15 o 
   6   0   4       17.34       68.44     43.59 o 
   7   0   4      535.08      425.55    115.94 o 
   8   0   4      629.74      514.74    129.96 o 
   9   0   4      356.92      208.95    110.85 o 
  -9   1   4       41.60      112.01     74.00 o 
  -8   1   4       55.84       33.06     57.82 o 
  -7   1   4      118.18      138.08     38.34 o 
  -6   1   4       12.31       21.01     18.18 o 
  -5   1   4       54.37       65.70     18.11 o 
  -4   1   4      934.42      948.59     36.71 o 
  -3   1   4     2863.42     2750.29     59.03 o 
  -2   1   4    11491.00    11967.90    196.20 o 
  -1   1   4     1497.68     1523.93     33.92 o 
   0   1   4      991.87      946.07     27.01 o 
   1   1   4     2294.45     2059.61     50.67 o 
   2   1   4     1909.10     1860.94     51.06 o 
   3   1   4      278.45      325.10     31.62 o 
   4   1   4       43.45       71.53     13.66 o 
   5   1   4        8.44       26.76     18.35 o 
   6   1   4       20.70       13.86     34.40 o 
   7   1   4      166.69      190.33     64.94 o 
   8   1   4      123.12      193.39    115.94 o 
   9   1   4       13.56      -37.76     60.57 o 
  -9   2   4      191.21       93.53     85.37 o 
  -8   2   4       12.05      175.71     67.91 o 
  -7   2   4      112.66      130.48     40.81 o 
  -6   2   4        7.82      -11.24     18.40 o 
  -5   2   4      688.15      761.46     41.98 o 
  -4   2   4      367.26      358.33     32.53 o 
  -3   2   4      533.60      620.56     31.37 o 
  -2   2   4     1381.66     1304.98     36.47 o 
  -1   2   4      703.76      694.44     23.63 o 
   0   2   4     3445.69     3684.00     77.12 o 
   1   2   4    11919.11    12035.89    196.67 o 
   2   2   4     3388.73     3359.44     80.03 o 
   3   2   4       81.19       70.08     17.25 o 
   4   2   4      133.43      131.40     22.58 o 
   5   2   4      753.55      682.50     41.29 o 
   6   2   4      516.00      535.00     44.87 o 
   7   2   4      418.50      385.56     76.99 o 
   8   2   4      114.26       85.99     66.18 o 
   9   2   4        2.62        5.10     60.41 o 
  -9   3   4       30.06      113.75     71.91 o 
  -8   3   4      761.75      800.10     75.93 o 
  -7   3   4       33.85       84.24     44.53 o 
  -6   3   4       32.34       70.44     37.63 o 
  -5   3   4      884.57      901.71     68.86 o 
  -4   3   4     2900.69     2769.83    117.74 o 
  -3   3   4       58.70       71.62     16.37 o 
  -2   3   4     1949.76     1793.62     44.47 o 
  -1   3   4     1382.71     1315.03     40.01 o 
   0   3   4     1698.12     1862.22     55.20 o 
   1   3   4    17367.25    17485.83    282.80 o 
   2   3   4     3444.08     3334.03     81.68 o 
   3   3   4      315.32      349.01     27.24 o 
   4   3   4     1437.71     1402.33     53.10 o 
   5   3   4     1720.35     1710.53     78.92 o 
   6   3   4      131.15      137.49     45.37 o 
   7   3   4      124.30      105.33     45.86 o 
   8   3   4      233.36      196.56     71.59 o 
   9   3   4       40.32       12.16     66.65 o 
  -9   4   4       58.71       79.42     98.11 o 
  -8   4   4        2.32       18.21     43.10 o 
  -7   4   4      524.91      531.07     92.74 o 
  -6   4   4      458.32      519.33     53.06 o 
  -5   4   4      405.00      376.48     45.67 o 
  -4   4   4     1889.01     1891.27     95.92 o 
  -3   4   4     2403.24     2555.35     74.30 o 
  -2   4   4      225.86      295.19     22.51 o 
  -1   4   4     2120.71     1910.73     53.79 o 
   0   4   4       42.25       32.52     13.21 o 
   1   4   4     5348.61     5543.94    116.13 o 
   2   4   4     6816.91     6908.82    126.74 o 
   3   4   4      148.47      188.62     23.98 o 
   4   4   4     1007.13      978.17     46.10 o 
   5   4   4      386.16      312.22     43.48 o 
   6   4   4       85.49       66.74     33.08 o 
   7   4   4      138.53      134.75     39.28 o 
   8   4   4      250.06      289.09     82.25 o 
   9   4   4      115.63       68.95     87.91 o 
  -9   5   4        8.78      -22.34     65.69 o 
  -8   5   4        2.79        8.33     46.42 o 
  -7   5   4      312.11      207.35     45.93 o 
  -6   5   4      801.10      784.05     84.80 o 
  -5   5   4      120.08       80.18     36.62 o 
  -4   5   4      748.67      791.43     44.20 o 
  -3   5   4      127.83      121.39     16.86 o 
  -2   5   4      932.65      866.31     38.09 o 
  -1   5   4     1462.95     1382.35     71.72 o 
   0   5   4      146.24      153.91     20.78 o 
   1   5   4     4763.52     5334.86    117.76 o 
   2   5   4       44.73      104.47     17.84 o 
   3   5   4      805.85      819.51     52.60 o 
   4   5   4     1172.09     1346.61    154.69 o 
   5   5   4       24.44       48.92     31.53 o 
   6   5   4      113.81      103.35     38.97 o 
   7   5   4       75.35       52.65     52.65 o 
   8   5   4      794.84      798.88    103.16 o 
  -8   6   4      292.78      260.19     51.50 o 
  -7   6   4      312.17      251.11     47.93 o 
  -6   6   4        6.77      -11.74     27.54 o 
  -5   6   4      229.51      278.64     45.08 o 
  -4   6   4      978.58      948.80     50.63 o 
  -3   6   4      694.56      678.31     42.05 o 
  -2   6   4     2585.42     2494.58     73.56 o 
  -1   6   4     5991.58     5965.84    133.81 o 
   0   6   4      376.77      370.79     29.89 o 
   1   6   4     1438.38     1338.47     50.45 o 
   2   6   4      562.90      531.58     33.55 o 
   3   6   4      447.51      556.52     49.73 o 
   4   6   4     3185.20     3166.42    119.56 o 
   5   6   4        2.52       14.16     38.71 o 
   6   6   4      136.20      101.27     50.30 o 
   7   6   4       70.36       71.32     38.40 o 
   8   6   4      560.37      458.54     90.78 o 
  -8   7   4       59.34      -11.49     38.40 o 
  -7   7   4       13.44       24.77     47.02 o 
  -6   7   4       22.92       -1.17     32.43 o 
  -5   7   4       69.21      106.66     36.94 o 
  -4   7   4      313.41      278.79     51.12 o 
  -3   7   4      402.80      500.80     87.91 o 
  -2   7   4     2817.78     2735.32     83.49 o 
  -1   7   4     1183.15     1296.22     67.26 o 
   0   7   4       28.63       17.94     18.51 o 
   1   7   4      557.01      698.15     63.63 o 
   2   7   4       13.99        2.44     17.26 o 
   3   7   4       29.63       30.99     23.86 o 
   4   7   4      493.89      376.48     53.34 o 
   5   7   4     1087.04     1262.91     90.46 o 
   6   7   4       61.16        0.47     41.93 o 
   7   7   4       38.08       27.23     39.16 o 
   8   7   4      147.38      134.42     50.55 o 
  -8   8   4        4.38       40.16     41.48 o 
  -7   8   4      123.38      105.56     54.01 o 
  -6   8   4       43.23       25.24     36.43 o 
  -5   8   4      215.22      226.10     64.73 o 
  -4   8   4       57.50        8.61     35.67 o 
  -3   8   4       73.76       48.23     27.30 o 
  -2   8   4     1116.22     1210.98     70.11 o 
  -1   8   4      446.12      514.54     41.34 o 
   0   8   4      529.71      564.04     42.45 o 
   1   8   4      176.23      250.50     31.32 o 
   2   8   4      188.62      208.69     29.94 o 
   3   8   4        0.06      -14.26     81.54 o 
   4   8   4       20.92      -43.96     29.31 o 
   5   8   4       13.64       10.62     33.12 o 
   6   8   4        0.19      -14.81     38.85 o 
   7   8   4        7.22      -16.91     37.77 o 
  -7   9   4       10.59        1.50     43.88 o 
  -6   9   4       45.70       56.33     40.69 o 
  -5   9   4      373.98      209.01     94.28 o 
  -4   9   4       66.83       66.57     42.99 o 
  -3   9   4        6.68      -27.88     28.49 o 
  -2   9   4      119.16      151.00     48.20 o 
  -1   9   4      690.01      687.52     54.37 o 
   0   9   4        0.00        7.38     22.21 o 
   1   9   4     1231.54     1272.17     62.98 o 
   2   9   4     1650.81     1700.01    128.32 o 
   3   9   4      395.33      529.89    105.11 o 
   4   9   4      352.64      404.73     69.84 o 
   5   9   4      913.04      895.96     84.46 o 
   6   9   4      170.53      188.44     57.99 o 
   7   9   4      175.58      160.27     53.86 o 
  -6  10   4       74.65       93.32     56.06 o 
  -5  10   4      104.97       79.08     60.52 o 
  -4  10   4       97.80      122.99     50.24 o 
  -3  10   4       52.95       -3.26     35.82 o 
  -2  10   4     2249.56     2259.11    102.13 o 
  -1  10   4        1.12       24.56     25.60 o 
   0  10   4        2.20       14.35     28.55 o 
   1  10   4      490.91      561.26     55.75 o 
   2  10   4      439.05      450.45    103.20 o 
   3  10   4      134.13       36.75     44.80 o 
   4  10   4      283.56      257.83     67.27 o 
   5  10   4     1298.88     1261.08    118.42 o 
   6  10   4       72.51      129.20     69.44 o 
  -6  11   4        5.91       27.70     51.14 o 
  -5  11   4       30.25       82.55     58.61 o 
  -4  11   4       13.18      -44.41     38.86 o 
  -3  11   4      425.70      358.38    110.85 o 
  -2  11   4      422.47      354.50     51.73 o 
  -1  11   4      115.25       86.95     34.48 o 
   0  11   4       20.68       10.84     27.18 o 
   1  11   4       15.63       31.45     33.38 o 
   2  11   4       62.21       10.32     39.11 o 
   3  11   4      197.57       83.86     50.50 o 
   4  11   4        0.18       57.92     49.72 o 
   5  11   4        4.85      -41.45     46.98 o 
  -5  12   4      127.46      157.53     73.26 o 
  -4  12   4        7.76        8.99     46.08 o 
  -3  12   4       50.30       70.63     47.34 o 
  -2  12   4     1088.22     1289.25     87.91 o 
  -1  12   4     1126.19     1301.51    102.86 o 
   0  12   4       33.51        2.44     30.46 o 
   1  12   4      237.49      286.67     68.47 o 
   2  12   4      566.01      601.34    157.35 o 
   3  12   4        2.26      -59.02     39.35 o 
   4  12   4      150.75       79.28    109.57 o 
  -3  13   4       18.74       45.19     68.16 o 
  -2  13   4       93.98      127.79     73.90 o 
  -1  13   4      300.20      233.03     56.13 o 
   0  13   4        0.22       15.01     47.29 o 
   1  13   4      260.50      354.75     74.74 o 
   2  13   4      302.80      362.58    115.31 o 
   3  13   4        1.68      -39.97     52.79 o 
   0  14   4        1.02       47.14     72.62 o 
  -9   1   5      125.12      127.63     76.99 o 
  -8   1   5      335.73      395.57     85.53 o 
  -7   1   5      149.13      182.86     43.02 o 
  -6   1   5       29.98       63.73     44.87 o 
  -5   1   5      147.49      117.11     21.27 o 
  -4   1   5     1068.06     1033.52     35.51 o 
  -3   1   5     1286.05     1233.69     42.01 o 
  -2   1   5     1769.27     1914.06     44.38 o 
  -1   1   5      984.05     1108.71     28.84 o 
   0   1   5     4487.76     4091.87     83.62 o 
   1   1   5      213.33      255.64     17.79 o 
   2   1   5     1236.32     1272.85     33.54 o 
   3   1   5     1884.19     1970.58     46.93 o 
   4   1   5        1.16       19.02     12.04 o 
   5   1   5     3430.10     3418.17     85.79 o 
   6   1   5      540.47      488.09     57.53 o 
   7   1   5       37.64       39.14     66.89 o 
   8   1   5      517.40      525.63    137.60 o 
   9   1   5      193.12      217.45     81.93 o 
  -9   2   5        7.45       22.24     69.35 o 
  -8   2   5      757.49      748.01     73.57 o 
  -7   2   5       46.84       53.23     36.81 o 
  -6   2   5        0.03      -23.43     20.05 o 
  -5   2   5     1146.50     1317.71     53.71 o 
  -4   2   5     4095.56     3799.45    109.24 o 
  -3   2   5      243.78      256.40     17.09 o 
  -2   2   5     1455.50     1301.07     35.64 o 
  -1   2   5     9614.08     9283.22    173.69 o 
   0   2   5      376.90      443.03     22.47 o 
   1   2   5     1118.62     1192.49     32.36 o 
   2   2   5     5851.13     5842.02    124.56 o 
   3   2   5      158.62      172.04     22.26 o 
   4   2   5       86.04       90.48     22.02 o 
   5   2   5      766.02      753.64     44.37 o 
   6   2   5      287.21      245.94     55.55 o 
   7   2   5      352.74      296.53     56.49 o 
   8   2   5      110.98      192.83     73.32 o 
   9   2   5      117.47      -23.59     69.78 o 
  -9   3   5       17.89       78.90     71.80 o 
  -8   3   5       60.29       35.94     40.67 o 
  -7   3   5      261.19      197.37     61.16 o 
  -6   3   5       45.59      138.82     70.59 o 
  -5   3   5      165.36      161.38     26.45 o 
  -4   3   5        8.80       -9.15     19.01 o 
  -3   3   5      267.88      324.32     24.28 o 
  -2   3   5      325.58      386.64     21.61 o 
  -1   3   5       24.90       11.17     11.97 o 
   0   3   5     1043.35     1083.93     36.28 o 
   1   3   5     3887.90     3939.63     78.35 o 
   2   3   5     4581.40     4692.12    130.64 o 
   3   3   5      140.73      153.96     27.40 o 
   4   3   5        0.92      -30.65     20.43 o 
   5   3   5      122.49       60.48     28.27 o 
   6   3   5      162.78      182.22     39.50 o 
   7   3   5       43.82       25.78     42.32 o 
   8   3   5        6.73       67.20     65.10 o 
   9   3   5        2.40       19.31     65.09 o 
  -9   4   5       38.31       -3.01     67.53 o 
  -8   4   5      328.12      216.31     65.20 o 
  -7   4   5      391.23      418.26     53.54 o 
  -6   4   5      120.02      121.40     34.69 o 
  -5   4   5      356.66      332.10     43.66 o 
  -4   4   5     2629.03     2607.43     77.89 o 
  -3   4   5     1913.71     2014.12     68.01 o 
  -2   4   5     2046.13     2131.62     54.09 o 
  -1   4   5     1951.02     1863.76     58.59 o 
   0   4   5     2329.18     2290.79     61.81 o 
   1   4   5     1406.38     1442.52     45.71 o 
   2   4   5    15470.55    15579.14    259.57 o 
   3   4   5     1125.99     1089.51     76.87 o 
   4   4   5      152.68       93.72     23.61 o 
   5   4   5     1284.46     1468.83    102.16 o 
   6   4   5        3.48      -17.62     28.14 o 
   7   4   5      640.14      687.78    169.46 o 
   8   4   5        8.30       -2.41     60.77 o 
   9   4   5        0.65      134.19     82.52 o 
  -9   5   5       37.82       81.95     46.93 o 
  -8   5   5       78.37      149.46     73.90 o 
  -7   5   5      549.20      528.94     81.43 o 
  -6   5   5       29.68       38.79     31.92 o 
  -5   5   5     1192.55     1185.54     69.70 o 
  -4   5   5     1202.36     1166.62     54.74 o 
  -3   5   5        3.19      -20.88     13.92 o 
  -2   5   5     1520.76     1503.20     50.42 o 
  -1   5   5     5374.87     4941.27    112.28 o 
   0   5   5     2281.19     2380.95     92.79 o 
   1   5   5     7266.07     7457.77    154.25 o 
   2   5   5     5321.09     5198.81    146.95 o 
   3   5   5      181.79      163.42     26.40 o 
   4   5   5     1122.21     1101.67     91.10 o 
   5   5   5      952.01      901.88     68.75 o 
   6   5   5        1.09      -32.53     31.67 o 
   7   5   5        0.62      -11.29     55.81 o 
   8   5   5       21.78       55.87     63.36 o 
  -8   6   5       25.02       77.33     43.43 o 
  -7   6   5        1.31       13.55     32.26 o 
  -6   6   5        0.32        7.93     27.36 o 
  -5   6   5      575.07      516.94     75.00 o 
  -4   6   5       39.84       28.58     23.43 o 
  -3   6   5       53.91       37.72     27.75 o 
  -2   6   5       95.81       96.06     19.56 o 
  -1   6   5     1538.13     1633.46     56.95 o 
   0   6   5      398.10      429.41     31.85 o 
   1   6   5       54.20       62.81     17.68 o 
   2   6   5      620.36      697.78     37.65 o 
   3   6   5        4.94       12.61     20.96 o 
   4   6   5     2093.99     2125.43     99.05 o 
   5   6   5     1100.31     1171.37    174.67 o 
   6   6   5      441.12      543.55     63.45 o 
   7   6   5       51.83       -4.39     48.78 o 
   8   6   5       35.96      -67.74     55.62 o 
  -8   7   5       31.97       69.49     42.60 o 
  -7   7   5      165.12      262.36     50.32 o 
  -6   7   5        0.98       -7.14     31.60 o 
  -5   7   5      127.10       99.00     38.16 o 
  -4   7   5      788.94      734.75     53.03 o 
  -3   7   5       53.79       18.62     22.07 o 
  -2   7   5     1491.32     1481.23     58.20 o 
  -1   7   5     1526.60     1452.38     58.76 o 
   0   7   5       51.45       31.17     18.70 o 
   1   7   5      741.06      781.89     43.65 o 
   2   7   5      847.50      822.11     44.52 o 
   3   7   5       48.82       39.58     25.25 o 
   4   7   5        8.14       18.77     43.47 o 
   5   7   5      624.93      642.18     67.96 o 
   6   7   5        8.52        9.84     35.56 o 
   7   7   5       37.31       16.53     43.84 o 
   8   7   5       53.66      -27.28     62.93 o 
  -7   8   5      187.44      194.70     51.40 o 
  -6   8   5        1.61       17.79     33.75 o 
  -5   8   5       95.09      113.42     42.94 o 
  -4   8   5      597.57      621.46    108.04 o 
  -3   8   5        1.08       10.17     26.29 o 
  -2   8   5     2127.62     2021.61     78.46 o 
  -1   8   5      594.24      629.37     44.80 o 
   0   8   5      226.33      254.47     43.77 o 
   1   8   5     1029.18     1096.78     73.74 o 
   2   8   5     2027.17     2135.69     93.07 o 
   3   8   5      780.89      824.65     82.75 o 
   4   8   5       57.33       33.37     34.31 o 
   5   8   5     1253.79     1392.38     94.27 o 
   6   8   5      235.96      205.62     51.06 o 
   7   8   5       14.48      -10.03     44.09 o 
  -7   9   5        2.82      -31.36     40.40 o 
  -6   9   5        3.52      -18.76     34.59 o 
  -5   9   5       56.40       16.51     38.86 o 
  -4   9   5      251.50      186.70     81.54 o 
  -3   9   5      100.57      100.97     33.79 o 
  -2   9   5     1189.04     1187.89     83.80 o 
  -1   9   5      308.45      333.58     43.84 o 
   0   9   5        6.16      -10.02     20.88 o 
   1   9   5        0.93      -16.51     21.12 o 
   2   9   5        3.48       16.34     29.89 o 
   3   9   5      313.56      288.00     74.54 o 
   4   9   5        6.22      -46.45     38.28 o 
   5   9   5      135.53      134.13     50.06 o 
   6   9   5        7.72       15.18     43.27 o 
   7   9   5        0.15      -25.56     52.84 o 
  -6  10   5        1.90      -42.24     42.23 o 
  -5  10   5       77.18      130.69     54.15 o 
  -4  10   5      161.31      393.91    135.69 o 
  -3  10   5        5.57       12.58     28.18 o 
  -2  10   5      131.43      120.60     35.08 o 
  -1  10   5      474.16      438.29     95.50 o 
   0  10   5       15.95        2.73     24.97 o 
   1  10   5       91.38       67.28     29.61 o 
   2  10   5      154.78      158.48     51.06 o 
   3  10   5       23.14       77.72     47.44 o 
   4  10   5        2.66       -9.70     40.63 o 
   5  10   5      251.61      322.63     72.73 o 
   6  10   5       42.72      -30.06     68.16 o 
  -6  11   5        2.37      -20.11     44.62 o 
  -5  11   5      611.50      447.94    123.59 o 
  -4  11   5      250.28      185.11     58.96 o 
  -3  11   5        8.01       78.59     47.24 o 
  -2  11   5      507.70      419.70     55.08 o 
  -1  11   5     1235.69     1225.89    165.72 o 
   0  11   5      252.41      287.19     50.57 o 
   1  11   5      385.35      418.69     72.52 o 
   2  11   5      417.45      635.55     87.26 o 
   3  11   5      297.43      219.83     63.85 o 
   4  11   5       67.98       25.60     46.22 o 
   5  11   5      311.83      600.22     96.99 o 
  -5  12   5       26.66       -4.06     57.97 o 
  -4  12   5      103.86      162.84     60.77 o 
  -3  12   5       10.27       50.59     45.69 o 
  -2  12   5        7.29      -17.47     62.55 o 
  -1  12   5      341.50      390.65     63.78 o 
   0  12   5      103.22       80.02     34.71 o 
   1  12   5        0.22      -24.72     38.16 o 
   2  12   5       93.64       89.13     57.13 o 
   3  12   5       81.31      142.41     60.57 o 
   4  12   5       32.41       43.44     63.71 o 
  -3  13   5       15.05       15.09     47.33 o 
  -2  13   5        0.62       -9.83     46.50 o 
  -1  13   5      697.18      596.98     68.12 o 
   0  13   5       98.30      161.70     59.38 o 
   1  13   5       27.29        0.96     50.24 o 
   2  13   5       67.56      -12.97     50.61 o 
   3  13   5       41.99       11.82     51.70 o 
  -9   0   6      206.30      307.06    115.94 o 
  -8   0   6      366.03      454.86    122.31 o 
  -7   0   6      362.34      509.43    126.77 o 
  -6   0   6       63.07       69.74     43.96 o 
  -5   0   6     3822.64     4199.50    173.28 o 
  -4   0   6    33765.98    33062.04    685.49 o 
  -3   0   6     4563.51     4645.62    118.47 o 
  -2   0   6    19466.60    19297.81    402.44 o 
  -1   0   6      419.57      422.13     67.53 o 
   0   0   6     1910.36     1914.07     68.18 o 
   1   0   6       74.78       78.59     15.55 o 
   2   0   6      620.29      682.46     36.45 o 
   3   0   6      922.31     1113.33     45.83 o 
   4   0   6        2.59        1.95     23.27 o 
   5   0   6      396.02      312.53     52.65 o 
   6   0   6     1012.93     1006.72     86.63 o 
   7   0   6      118.50       15.29     72.62 o 
   8   0   6      469.26      508.37    133.78 o 
   9   0   6      122.66       29.30    103.20 o 
  -9   1   6       50.51      -25.03     62.22 o 
  -8   1   6       82.63       60.39     64.34 o 
  -7   1   6        3.43      -14.46     23.38 o 
  -6   1   6       26.50       30.90     21.70 o 
  -5   1   6      160.86      127.19     21.21 o 
  -4   1   6     2595.54     2680.43     67.30 o 
  -3   1   6     2727.29     2714.57     60.99 o 
  -2   1   6      151.04      194.78     20.12 o 
  -1   1   6     1458.47     1392.46     40.83 o 
   0   1   6      350.22      341.89     27.89 o 
   1   1   6       10.90       21.68      9.68 o 
   2   1   6     2504.77     2355.50     52.69 o 
   3   1   6      112.49      157.84     17.12 o 
   4   1   6       45.55       72.87     17.76 o 
   5   1   6      291.77      302.31     29.67 o 
   6   1   6      270.96      296.38     49.87 o 
   7   1   6        6.41       20.09     54.06 o 
   8   1   6       56.48       53.28     66.18 o 
   9   1   6       47.31      -19.67    101.29 o 
  -9   2   6       21.62      -23.18     61.67 o 
  -8   2   6      519.67      539.78     64.24 o 
  -7   2   6       88.98      156.08     42.87 o 
  -6   2   6        0.65       -8.84     19.82 o 
  -5   2   6      110.79       97.59     22.39 o 
  -4   2   6      490.34      505.73     39.76 o 
  -3   2   6      159.04      187.97     16.75 o 
  -2   2   6      809.16      785.78     29.05 o 
  -1   2   6      731.10      662.13     41.95 o 
   0   2   6      640.47      597.96     49.10 o 
   1   2   6      500.29      523.54     22.33 o 
   2   2   6      301.80      375.19     26.62 o 
   3   2   6     1528.25     1469.66     52.46 o 
   4   2   6      218.18      236.55     37.39 o 
   5   2   6      314.29      382.60     56.46 o 
   6   2   6       22.35       -4.43     36.55 o 
   7   2   6        3.04       56.75     45.00 o 
   8   2   6      143.38      208.25     73.47 o 
   9   2   6       23.56        5.40     86.00 o 
  -9   3   6        0.10       74.34     67.98 o 
  -8   3   6        7.42       31.72     38.14 o 
  -7   3   6      821.55      910.35     86.50 o 
  -6   3   6       88.48       85.33     24.91 o 
  -5   3   6       90.54       73.17     24.72 o 
  -4   3   6     2694.52     2639.47     76.67 o 
  -3   3   6     3028.60     2916.17     65.85 o 
  -2   3   6     1748.91     1769.01     46.33 o 
  -1   3   6     2460.15     2207.49     58.98 o 
   0   3   6     3912.88     3723.89     84.36 o 
   1   3   6       32.62       32.64     11.90 o 
   2   3   6     4751.65     5008.81     96.30 o 
   3   3   6     4481.81     4329.82    165.51 o 
   4   3   6      137.94      133.44     48.37 o 
   5   3   6     1160.70     1067.31     71.57 o 
   6   3   6      948.57      806.67    168.21 o 
   7   3   6       26.39       43.77     44.64 o 
   8   3   6       93.44      184.35     89.82 o 
   9   3   6       26.01        0.42     71.52 o 
  -9   4   6      109.70      154.97     74.63 o 
  -8   4   6      102.01       57.92     58.61 o 
  -7   4   6      636.15      705.53     64.41 o 
  -6   4   6       90.12      110.44     34.37 o 
  -5   4   6      105.52      100.10     29.36 o 
  -4   4   6      234.80      218.62     42.77 o 
  -3   4   6     2131.67     2263.95     57.71 o 
  -2   4   6      529.98      551.40     58.30 o 
  -1   4   6     1144.53     1127.71     42.13 o 
   0   4   6     9858.06     9991.59    194.33 o 
   1   4   6     5929.98     6373.73    133.02 o 
   2   4   6     8823.59     8813.65    158.46 o 
   3   4   6     2308.37     2275.48     93.97 o 
   4   4   6        5.26       12.53     20.21 o 
   5   4   6      870.40      815.87     62.32 o 
   6   4   6      362.02      394.43     51.26 o 
   7   4   6       32.40       67.83     67.53 o 
   8   4   6        6.70       70.75     60.88 o 
  -9   5   6       96.93       98.46     48.33 o 
  -8   5   6        3.00       -3.89     73.26 o 
  -7   5   6        1.66       24.32     34.13 o 
  -6   5   6       89.83       40.47     44.07 o 
  -5   5   6      128.13       37.88     45.43 o 
  -4   5   6     1110.01     1219.88     57.56 o 
  -3   5   6     1202.53     1202.48     58.48 o 
  -2   5   6      160.40      125.73     21.52 o 
  -1   5   6      153.63      131.37     22.48 o 
   0   5   6       17.78       43.61     16.06 o 
   1   5   6      448.29      514.94     31.87 o 
   2   5   6       45.32       30.40     14.02 o 
   3   5   6      333.55      316.87     32.91 o 
   4   5   6      925.00      984.49     67.79 o 
   5   5   6        2.54       18.24     31.80 o 
   6   5   6       22.45       23.69     33.24 o 
   7   5   6     1573.65     1391.38    313.43 o 
   8   5   6       47.92       35.89     60.30 o 
  -8   6   6       23.87       32.07     45.90 o 
  -7   6   6       43.04       21.73     35.92 o 
  -6   6   6      677.01      734.19     79.05 o 
  -5   6   6      146.72      139.75     28.87 o 
  -4   6   6     1128.43     1197.67     58.85 o 
  -3   6   6     1186.46     1263.95     74.79 o 
  -2   6   6      503.99      507.07     34.96 o 
  -1   6   6     1206.87     1114.44     68.78 o 
   0   6   6     1597.54     1572.36     59.58 o 
   1   6   6      583.88      627.88     37.14 o 
   2   6   6     6225.18     6019.68    135.14 o 
   3   6   6     2157.19     2085.34    111.26 o 
   4   6   6      168.57      201.44     42.91 o 
   5   6   6     1622.62     1613.49     92.83 o 
   6   6   6      980.60      931.02     76.20 o 
   7   6   6      259.84      174.90     66.45 o 
   8   6   6       81.89       23.66    103.84 o 
  -8   7   6        0.16       11.96     38.95 o 
  -7   7   6      101.62       55.08     35.25 o 
  -6   7   6        6.93       21.80     33.40 o 
  -5   7   6       77.17       15.22     51.04 o 
  -4   7   6      489.01      411.05     75.17 o 
  -3   7   6      149.30      150.37     32.02 o 
  -2   7   6     1336.01     1375.62     57.49 o 
  -1   7   6      464.65      471.02     40.09 o 
   0   7   6       12.02      -23.16     15.44 o 
   1   7   6       11.79       44.18     20.16 o 
   2   7   6      162.49      183.09     36.91 o 
   3   7   6      354.89      380.55     58.11 o 
   4   7   6       25.73       16.28     30.57 o 
   5   7   6      154.99      173.83     46.12 o 
   6   7   6      461.94      484.43     65.05 o 
   7   7   6        0.00       60.73     45.67 o 
   8   7   6       56.02       36.11     75.81 o 
  -7   8   6        5.87       16.46     38.23 o 
  -6   8   6       95.96       56.29     41.39 o 
  -5   8   6       12.40       27.42     30.98 o 
  -4   8   6      344.32      236.62     87.28 o 
  -3   8   6      150.42      182.88     74.04 o 
  -2   8   6        8.78        6.18     23.85 o 
  -1   8   6      287.80      335.47     34.91 o 
   0   8   6      380.04      378.02     37.77 o 
   1   8   6      166.89      136.28     41.75 o 
   2   8   6       98.64      151.04     36.54 o 
   3   8   6      183.95       97.16     48.42 o 
   4   8   6       17.09       29.86     35.46 o 
   5   8   6      367.91      459.42     73.75 o 
   6   8   6       21.02        8.08     39.19 o 
   7   8   6       13.67      -39.78     37.15 o 
  -7   9   6      266.62      292.22     59.67 o 
  -6   9   6      109.09       85.43     49.95 o 
  -5   9   6       85.24      139.38     52.23 o 
  -4   9   6       54.98       41.39     43.96 o 
  -3   9   6       25.29       12.74     30.63 o 
  -2   9   6       10.04       -4.15     24.76 o 
  -1   9   6      895.61      930.27     55.29 o 
   0   9   6      299.02      367.61     39.20 o 
   1   9   6      167.71      251.04     34.85 o 
   2   9   6      725.78      732.54     63.08 o 
   3   9   6     1181.38     1055.17     97.72 o 
   4   9   6       57.25       74.90     70.71 o 
   5   9   6      515.15      606.43     76.00 o 
   6   9   6      438.40      505.05     73.61 o 
   7   9   6        0.11       49.22     46.51 o 
  -6  10   6       27.67       17.41     44.59 o 
  -5  10   6        1.50       52.13     41.33 o 
  -4  10   6      793.29      740.33     89.61 o 
  -3  10   6       13.66       20.76     28.30 o 
  -2  10   6      214.35      256.42     50.96 o 
  -1  10   6      167.56      247.89     58.30 o 
   0  10   6      505.50      616.73     55.35 o 
   1  10   6       28.14       28.35     31.77 o 
   2  10   6     1016.16     1021.96     97.72 o 
   3  10   6      755.00      523.54     77.62 o 
   4  10   6       64.88       13.37     65.62 o 
   5  10   6      268.48      306.11    186.02 o 
   6  10   6       73.49       14.94     48.94 o 
  -5  11   6       22.87       -5.59     48.03 o 
  -4  11   6        0.65       70.57     47.33 o 
  -3  11   6       50.28      119.63    100.65 o 
  -2  11   6        0.02       26.83     30.11 o 
  -1  11   6       13.88       48.50     38.71 o 
   0  11   6       46.79       -7.27     28.33 o 
   1  11   6       10.62        2.17     35.00 o 
   2  11   6      136.34       87.03     50.82 o 
   3  11   6        9.70       -5.55     46.14 o 
   4  11   6       13.68       30.92     53.55 o 
   5  11   6       17.17       14.19     53.06 o 
  -4  12   6      653.41      773.49    101.79 o 
  -3  12   6       43.12       51.81     47.76 o 
  -2  12   6       79.09       84.24     36.52 o 
  -1  12   6      222.26      211.85     43.40 o 
   0  12   6      370.66      486.80     53.14 o 
   1  12   6      313.81      395.66     88.55 o 
   2  12   6       71.65       86.08     53.13 o 
   3  12   6       15.16       38.21     54.15 o 
   4  12   6        0.73       43.27     54.90 o 
  -3  13   6       81.35       98.68     58.96 o 
  -2  13   6       10.29       40.22     37.29 o 
  -1  13   6      551.46      582.41     69.94 o 
   0  13   6      195.64      335.36     69.82 o 
   1  13   6       11.00      -19.34     47.34 o 
   2  13   6      204.86      149.73     92.37 o 
   3  13   6       87.03       64.74     60.04 o 
  -9   1   7       45.42      -55.36     73.26 o 
  -8   1   7       12.46       68.59     39.24 o 
  -7   1   7      527.20      543.13     58.93 o 
  -6   1   7        2.88      -11.18     38.62 o 
  -5   1   7      141.09      200.64     30.26 o 
  -4   1   7      768.42      849.44     34.59 o 
  -3   1   7      506.14      531.04     29.53 o 
  -2   1   7     1462.91     1445.11     39.15 o 
  -1   1   7     2702.02     2702.25     65.34 o 
   0   1   7      589.95      563.39     55.01 o 
   1   1   7     1623.08     1580.64     39.89 o 
   2   1   7      309.56      360.32     25.12 o 
   3   1   7     7976.97     8171.78    136.02 o 
   4   1   7     2263.08     2237.28     64.06 o 
   5   1   7       66.73       91.72     30.69 o 
   6   1   7      733.07      800.66     69.15 o 
   7   1   7       64.61       20.73     55.36 o 
   8   1   7       71.85      111.43    105.11 o 
   9   1   7      185.01      109.14     81.97 o 
  -9   2   7        5.62       11.55     62.43 o 
  -8   2   7      137.22      164.99     50.76 o 
  -7   2   7      685.88      785.07     68.35 o 
  -6   2   7      455.10      519.31     43.77 o 
  -5   2   7      117.54       85.91     22.54 o 
  -4   2   7       14.42        0.09     11.87 o 
  -3   2   7     7473.40     7520.49    137.99 o 
  -2   2   7      967.16     1072.21     38.80 o 
  -1   2   7     6843.19     6428.29    152.29 o 
   0   2   7     1861.58     1710.86     48.98 o 
   1   2   7      658.59      704.15     31.77 o 
   2   2   7     2512.72     2407.18     68.03 o 
   3   2   7     6120.49     6208.21    139.11 o 
   4   2   7      130.54      133.26     25.38 o 
   5   2   7      452.36      448.61     36.09 o 
   6   2   7      400.88      490.12     61.84 o 
   7   2   7       65.03       19.31     45.90 o 
   8   2   7       30.52       32.09     58.37 o 
   9   2   7       31.36       55.96     70.56 o 
  -9   3   7       22.60       85.29     68.88 o 
  -8   3   7        0.75       22.53     42.05 o 
  -7   3   7        2.69      -27.29     35.69 o 
  -6   3   7        3.23       -2.15     21.32 o 
  -5   3   7      121.93      128.38     25.83 o 
  -4   3   7      356.06      380.75     32.80 o 
  -3   3   7      292.00      341.21     23.07 o 
  -2   3   7      959.21      942.36     34.25 o 
  -1   3   7     1285.94     1296.54     71.03 o 
   0   3   7        0.46       -0.53     13.06 o 
   1   3   7      973.72      963.27     33.48 o 
   2   3   7     2525.46     2464.48     57.61 o 
   3   3   7      185.57      160.97     24.95 o 
   4   3   7      329.29      366.54     35.13 o 
   5   3   7       51.65       32.37     29.61 o 
   6   3   7      525.29      448.12     74.55 o 
   7   3   7      346.46      284.74     57.69 o 
   8   3   7        1.06      -58.42     57.20 o 
   9   3   7        5.65       78.97     75.89 o 
  -9   4   7       20.97      118.10     47.54 o 
  -8   4   7      105.25       22.36     44.18 o 
  -7   4   7      974.09      978.32     73.47 o 
  -6   4   7       89.86       55.78     25.93 o 
  -5   4   7       58.95       57.59     26.85 o 
  -4   4   7      349.44      400.47     43.58 o 
  -3   4   7      766.57      661.45     65.89 o 
  -2   4   7       59.40       35.52     19.68 o 
  -1   4   7     8625.39     8509.04    172.43 o 
   0   4   7    16292.22    16270.99    300.90 o 
   1   4   7      402.53      484.56     42.92 o 
   2   4   7      125.10      145.52     24.75 o 
   3   4   7     7081.03     6862.65    168.36 o 
   4   4   7       29.34       77.03     30.70 o 
   5   4   7      261.77      242.65     45.21 o 
   6   4   7     1178.01      903.33     97.30 o 
   7   4   7       42.30      107.10     63.98 o 
   8   4   7      195.33      269.65     83.55 o 
  -8   5   7       10.71      -41.61     38.38 o 
  -7   5   7      638.59      740.74     68.74 o 
  -6   5   7      264.21      225.52     78.98 o 
  -5   5   7       15.52       36.30     22.67 o 
  -4   5   7      301.10      300.87     41.56 o 
  -3   5   7     3572.50     3558.11     97.58 o 
  -2   5   7       29.16       40.71     16.36 o 
  -1   5   7     4496.52     4516.64    113.65 o 
   0   5   7     2365.05     2337.62     68.72 o 
   1   5   7      530.44      567.65     33.64 o 
   2   5   7     6255.80     6331.87    125.69 o 
   3   5   7      238.28      283.58     32.94 o 
   4   5   7       22.31       24.60     23.98 o 
   5   5   7        3.95      -35.80     42.67 o 
   6   5   7     1436.71     1428.09     88.36 o 
   7   5   7       45.79       18.39     57.85 o 
   8   5   7        0.56      -11.66     78.36 o 
  -8   6   7       65.36       88.24     53.96 o 
  -7   6   7      103.96      112.07     39.04 o 
  -6   6   7      236.23      148.18     40.97 o 
  -5   6   7       56.63       15.35     25.03 o 
  -4   6   7        3.93       -8.28     18.39 o 
  -3   6   7       25.49       18.48     21.60 o 
  -2   6   7      240.78      229.87     27.68 o 
  -1   6   7     3022.82     3271.67     89.10 o 
   0   6   7      374.19      374.44     32.32 o 
   1   6   7      150.44      150.04     35.96 o 
   2   6   7       80.81       96.18     28.32 o 
   3   6   7      189.36      212.34     32.09 o 
   4   6   7       65.96       49.39     35.19 o 
   5   6   7      122.39      118.01     41.37 o 
   6   6   7      785.51      765.33     79.49 o 
   7   6   7       81.81      -51.88     34.59 o 
   8   6   7        9.93        6.37    130.60 o 
  -8   7   7        8.04      -55.36     36.91 o 
  -7   7   7       85.52      123.80     44.63 o 
  -6   7   7      415.83      338.07     52.73 o 
  -5   7   7        6.59       15.12     37.37 o 
  -4   7   7      559.24      571.04     51.30 o 
  -3   7   7      915.50      890.12     58.50 o 
  -2   7   7      245.38      282.63     34.14 o 
  -1   7   7      612.29      659.15     57.38 o 
   0   7   7     2297.91     2242.24     73.93 o 
   1   7   7        0.15        4.81     18.88 o 
   2   7   7      470.42      443.63     83.84 o 
   3   7   7     1121.51     1089.58     96.15 o 
   4   7   7       54.03       12.16     33.08 o 
   5   7   7      510.07      431.52     77.68 o 
   6   7   7       36.50       61.32     45.69 o 
   7   7   7       18.34      -57.48     38.41 o 
  -7   8   7      146.10      172.92     55.34 o 
  -6   8   7      393.33      367.38     59.09 o 
  -5   8   7       57.06       37.87     61.16 o 
  -4   8   7     1384.67     1312.87     87.86 o 
  -3   8   7     1098.25     1061.67     83.27 o 
  -2   8   7      130.26      100.25     30.90 o 
  -1   8   7      140.91      107.57     31.08 o 
   0   8   7      559.58      548.76     42.45 o 
   1   8   7       85.31       42.58     22.85 o 
   2   8   7      448.27      492.09     90.93 o 
   3   8   7      668.54      793.44    160.54 o 
   4   8   7      337.70      347.82     57.32 o 
   5   8   7       56.64       34.67     38.16 o 
   6   8   7      940.46      920.12    136.99 o 
   7   8   7       60.42       86.05     46.28 o 
  -7   9   7        4.90      -36.93     51.35 o 
  -6   9   7        6.35       60.65     53.51 o 
  -5   9   7      399.69      502.79     78.99 o 
  -4   9   7     1916.41     1721.38    105.39 o 
  -3   9   7      328.44      274.80     43.74 o 
  -2   9   7       14.44       47.76     27.63 o 
  -1   9   7       25.31        8.98     22.31 o 
   0   9   7        6.59       31.67     35.31 o 
   1   9   7       10.77       10.84     24.29 o 
   2   9   7       12.35      -23.20     27.05 o 
   3   9   7     1181.46     1045.43     98.28 o 
   4   9   7      166.03      148.16     53.97 o 
   5   9   7        8.39       62.26     41.71 o 
   6   9   7       14.56      102.47     48.43 o 
  -6  10   7      511.60      482.07    173.92 o 
  -5  10   7       79.16       42.21     48.25 o 
  -4  10   7       28.30      -11.52     35.51 o 
  -3  10   7       38.51       45.19     35.37 o 
  -2  10   7        5.71      -22.79     24.21 o 
  -1  10   7      461.50      529.75     70.54 o 
   0  10   7        6.04        1.14     25.89 o 
   1  10   7        0.53      -34.57     29.61 o 
   2  10   7      106.29      105.27     38.57 o 
   3  10   7      347.87      281.78     68.40 o 
   4  10   7       23.84       32.62     54.79 o 
   5  10   7       74.39       -5.87     48.23 o 
   6  10   7      158.77      133.16     59.30 o 
  -5  11   7        3.93       80.29     49.04 o 
  -4  11   7     1335.39     1577.43    128.37 o 
  -3  11   7      214.39      178.83     44.94 o 
  -2  11   7       19.62       18.99     36.08 o 
  -1  11   7      491.53      515.04     83.26 o 
   0  11   7     1110.95     1158.00     91.22 o 
   1  11   7       22.91       39.93     37.74 o 
   2  11   7      319.97      250.18     99.38 o 
   3  11   7      181.98      329.98     72.24 o 
   4  11   7        8.13       -2.74     48.55 o 
   5  11   7       43.78       88.37     62.14 o 
  -4  12   7       23.02       61.79     61.79 o 
  -3  12   7       13.34       25.65     62.43 o 
  -2  12   7       78.91       80.87     37.28 o 
  -1  12   7       49.02       73.34     58.61 o 
   0  12   7      232.60      249.86     65.51 o 
   1  12   7        0.46       -6.84     48.55 o 
   2  12   7        5.17        5.42     48.19 o 
   3  12   7        1.77      -40.13     55.42 o 
   4  12   7        2.35      104.41     79.63 o 
  -3  13   7       18.84        4.00     45.92 o 
  -2  13   7       45.62       -3.74     33.05 o 
  -1  13   7       48.61       94.97     39.97 o 
   0  13   7       36.00       75.54    112.12 o 
   1  13   7        7.46       -0.09     50.39 o 
   2  13   7      136.65      143.45     63.94 o 
  -9   0   8       23.80      -17.84     86.64 o 
  -8   0   8      337.10      440.84    123.59 o 
  -7   0   8     1890.69     2031.42    257.37 o 
  -6   0   8        2.80      -37.81     59.25 o 
  -5   0   8      174.49      183.86     29.92 o 
  -4   0   8    24217.93    24277.51    515.94 o 
  -3   0   8    17663.37    17902.28    383.58 o 
  -2   0   8      231.27      284.69     45.18 o 
  -1   0   8     2346.03     2360.84     87.56 o 
   0   0   8     5853.28     5471.11    160.51 o 
   1   0   8     1336.47     1285.89     47.06 o 
   2   0   8      392.96      422.93     29.75 o 
   3   0   8      112.74      193.21     39.15 o 
   4   0   8      515.84      547.40     39.41 o 
   5   0   8       42.58      -43.36     45.87 o 
   6   0   8     1619.26     1595.11    117.22 o 
   7   0   8      315.01      433.20    115.94 o 
   8   0   8       38.59       53.51     87.91 o 
   9   0   8       23.05      -12.74    107.02 o 
  -9   1   8       13.54      -49.44     59.91 o 
  -8   1   8       77.62       83.62     41.81 o 
  -7   1   8       60.44       90.14     31.03 o 
  -6   1   8      858.58      805.57     86.43 o 
  -5   1   8      400.92      369.11     30.44 o 
  -4   1   8     2090.00     2091.31     56.37 o 
  -3   1   8     2212.36     2184.65     55.21 o 
  -2   1   8       62.71       43.37     12.62 o 
  -1   1   8      203.36      202.19     20.06 o 
   0   1   8      871.29      821.98     39.65 o 
   1   1   8      870.36      927.61     31.01 o 
   2   1   8       54.64       34.10     11.86 o 
   3   1   8      131.43      101.71     14.56 o 
   4   1   8       14.97        9.90     19.34 o 
   5   1   8        0.25      -16.88     28.50 o 
   6   1   8      486.16      434.37     57.03 o 
   7   1   8       51.98       42.92     57.98 o 
   8   1   8        4.58        1.93     60.21 o 
   9   1   8        7.19       -6.84     71.02 o 
  -9   2   8        0.12       33.06     82.82 o 
  -8   2   8      262.04      253.53     63.36 o 
  -7   2   8      184.75      141.48     33.14 o 
  -6   2   8      198.58      196.34     35.60 o 
  -5   2   8        3.25       -4.36     17.89 o 
  -4   2   8       14.13       14.67     14.08 o 
  -3   2   8     2362.31     2378.53     58.96 o 
  -2   2   8     2789.30     2918.33     65.17 o 
  -1   2   8     1184.80     1151.13     47.95 o 
   0   2   8      933.00      964.42     50.04 o 
   1   2   8      209.57      218.09     21.64 o 
   2   2   8      409.90      441.22     31.13 o 
   3   2   8     1580.65     1716.92     49.49 o 
   4   2   8      616.04      641.33     49.89 o 
   5   2   8        4.09      -14.19     21.12 o 
   6   2   8       95.62       97.83     43.49 o 
   7   2   8      129.22       27.05     44.51 o 
   8   2   8      144.61      110.67    112.12 o 
   9   2   8        6.96       26.04     79.63 o 
  -9   3   8      151.50      120.57     99.38 o 
  -8   3   8       30.28       76.29     43.50 o 
  -7   3   8      514.36      613.44     78.99 o 
  -6   3   8      215.81      244.19     47.04 o 
  -5   3   8       31.63       15.55     19.33 o 
  -4   3   8      224.98      234.24     28.39 o 
  -3   3   8      944.66      851.37     34.96 o 
  -2   3   8     1719.45     1722.67     72.46 o 
  -1   3   8     4217.44     4144.31     96.49 o 
   0   3   8     8891.22     8556.07    170.79 o 
   1   3   8     5385.93     5436.76    105.83 o 
   2   3   8     4730.23     4810.14    114.25 o 
   3   3   8     2646.29     2545.03     95.08 o 
   4   3   8     1724.04     1820.04     67.77 o 
   5   3   8       97.66       90.18     34.12 o 
   6   3   8      119.39      114.90     63.71 o 
   7   3   8       16.72      -79.40     52.93 o 
   8   3   8       73.69      123.20     71.90 o 
  -9   4   8        5.30      -17.00     71.88 o 
  -8   4   8       71.01       60.06     47.84 o 
  -7   4   8      158.60      129.59     57.45 o 
  -6   4   8      100.55      161.38     36.40 o 
  -5   4   8      171.29      211.90     33.59 o 
  -4   4   8      342.19      277.89     39.60 o 
  -3   4   8      479.80      490.29     30.60 o 
  -2   4   8     1457.85     1612.71     85.15 o 
  -1   4   8     1199.02     1157.01     46.00 o 
   0   4   8      496.02      560.83     32.79 o 
   1   4   8      170.61      189.38     21.34 o 
   2   4   8        0.46        8.27     12.06 o 
   3   4   8     2270.43     2110.29     71.68 o 
   4   4   8      136.03      131.93     28.14 o 
   5   4   8      314.57      386.85     51.76 o 
   6   4   8      400.75      450.16     53.77 o 
   7   4   8       36.61       55.48     93.01 o 
   8   4   8       37.11       52.40     68.26 o 
  -8   5   8       81.06       66.89     54.60 o 
  -7   5   8      104.53      112.10     57.95 o 
  -6   5   8        0.88       -3.64     38.41 o 
  -5   5   8       37.93       47.11     24.09 o 
  -4   5   8      373.99      433.45     46.34 o 
  -3   5   8      298.19      370.25     41.04 o 
  -2   5   8       17.87        5.63     15.91 o 
  -1   5   8     1039.41     1106.55     48.51 o 
   0   5   8      201.55      351.63     29.45 o 
   1   5   8      322.76      322.85     28.07 o 
   2   5   8      263.26      232.10     25.12 o 
   3   5   8        8.63        0.05     23.74 o 
   4   5   8      198.99      163.39     30.46 o 
   5   5   8      134.35       96.66     64.61 o 
   6   5   8     1744.90     1586.74    131.65 o 
   7   5   8      869.52      936.18    108.66 o 
   8   5   8       24.26      -27.93     49.27 o 
  -8   6   8      107.31       83.03     56.08 o 
  -7   6   8      190.82      153.93     61.32 o 
  -6   6   8      200.63      318.12     50.89 o 
  -5   6   8      180.56      161.09     32.76 o 
  -4   6   8      296.28      286.55     34.98 o 
  -3   6   8     2303.54     2148.16     84.69 o 
  -2   6   8     2052.84     2007.42     67.72 o 
  -1   6   8      367.71      365.60     38.62 o 
   0   6   8      643.93      566.35     38.18 o 
   1   6   8     3612.93     3593.07    146.75 o 
   2   6   8     2385.60     2458.47     93.20 o 
   3   6   8     1570.34     1564.08     69.02 o 
   4   6   8       21.24       92.37     36.06 o 
   5   6   8       27.62       26.44     34.00 o 
   6   6   8     2490.38     2504.06    123.18 o 
   7   6   8      339.35      224.48     77.72 o 
   8   6   8       23.19        9.33     67.96 o 
  -8   7   8        9.43       88.32     59.06 o 
  -7   7   8       26.40       46.83     35.66 o 
  -6   7   8      655.64      751.05     71.07 o 
  -5   7   8       71.05       27.21     39.45 o 
  -4   7   8      907.71      853.25     59.81 o 
  -3   7   8     1185.97     1032.59     63.20 o 
  -2   7   8        5.77        9.41     18.60 o 
  -1   7   8      135.65       99.25     33.47 o 
   0   7   8       28.60        1.83     18.44 o 
   1   7   8       55.50       68.53     23.49 o 
   2   7   8       28.43       59.16     29.56 o 
   3   7   8      156.79      158.71     36.92 o 
   4   7   8       37.63        6.76     32.29 o 
   5   7   8      113.77      120.27     43.84 o 
   6   7   8      509.29      505.45     67.50 o 
   7   7   8      136.37      106.60     51.65 o 
  -7   8   8       33.21       36.44     40.64 o 
  -6   8   8       76.48       86.09     49.68 o 
  -5   8   8       13.67       82.82     54.79 o 
  -4   8   8      153.71      157.95     35.05 o 
  -3   8   8      192.39      213.31     37.81 o 
  -2   8   8       34.96       28.03     25.24 o 
  -1   8   8       13.68       32.89     24.94 o 
   0   8   8      656.23      748.59     91.40 o 
   1   8   8       24.14       43.19     23.22 o 
   2   8   8       20.08       46.91     30.78 o 
   3   8   8      204.35      250.07     59.13 o 
   4   8   8        3.31      -38.98     32.65 o 
   5   8   8       24.12      -18.87     36.45 o 
   6   8   8       12.39       53.68     42.93 o 
   7   8   8       42.19      -24.32     44.82 o 
  -7   9   8       52.91       99.01     51.44 o 
  -6   9   8      231.15      214.35     58.76 o 
  -5   9   8      255.69      311.94     74.54 o 
  -4   9   8       24.42       37.53     35.37 o 
  -3   9   8      152.47      213.44     40.39 o 
  -2   9   8      421.96      414.64     51.18 o 
  -1   9   8      304.60      254.71     45.98 o 
   0   9   8      801.64      766.65     73.38 o 
   1   9   8      428.21      485.90     93.21 o 
   2   9   8      172.53      132.47     40.44 o 
   3   9   8     1177.96     1190.06    131.87 o 
   4   9   8      535.67      589.13    121.04 o 
   5   9   8       94.55       57.77     48.98 o 
   6   9   8      307.40      382.89     66.59 o 
  -6  10   8        2.45       49.69     47.37 o 
  -5  10   8      377.06      356.69     87.28 o 
  -4  10   8      384.35      270.11     82.82 o 
  -3  10   8       11.07       24.72     29.58 o 
  -2  10   8        8.90      -11.03     61.37 o 
  -1  10   8      182.54      201.51     36.15 o 
   0  10   8      839.76      767.37     56.45 o 
   1  10   8       80.69      136.13     39.36 o 
   2  10   8      249.03      312.13     50.74 o 
   3  10   8      962.52     1056.85    107.21 o 
   4  10   8      133.18       82.32     52.33 o 
   5  10   8        4.60      -31.75     45.17 o 
   6  10   8       41.60      -19.48     54.96 o 
  -5  11   8       56.72      100.41     52.23 o 
  -4  11   8      557.35      670.11     93.60 o 
  -3  11   8      106.73       97.52     43.63 o 
  -2  11   8        0.49       19.91     30.93 o 
  -1  11   8       16.14       27.32     39.77 o 
   0  11   8      218.34      170.23     63.08 o 
   1  11   8       66.97      101.52     42.89 o 
   2  11   8       45.85       34.31     46.20 o 
   3  11   8        1.52       26.46     44.53 o 
   4  11   8       43.23       87.01     57.98 o 
   5  11   8        3.79      -28.72     54.48 o 
  -4  12   8      450.46      527.81    150.98 o 
  -3  12   8      191.12      293.92     67.66 o 
  -2  12   8       51.35       35.28     89.82 o 
  -1  12   8       80.04      174.19     51.75 o 
   0  12   8      291.80      289.09     56.55 o 
   1  12   8       75.76       55.76     41.48 o 
   2  12   8       96.72       71.71     48.93 o 
   3  12   8      127.71      128.55     64.70 o 
   4  12   8        6.88      -33.47     48.95 o 
  -2  13   8        6.88       25.52     35.95 o 
  -1  13   8       54.73      102.12     56.50 o 
   0  13   8      510.80      420.45    107.02 o 
   1  13   8      149.02       56.12     54.18 o 
   2  13   8       65.13       72.44     57.98 o 
  -9   1   9       19.93       30.22     66.69 o 
  -8   1   9      242.80      337.41     77.83 o 
  -7   1   9      213.94      195.42     55.17 o 
  -6   1   9      252.72      267.74     36.99 o 
  -5   1   9      319.37      379.20     31.78 o 
  -4   1   9      377.76      385.91     27.18 o 
  -3   1   9     2240.45     2210.55     56.81 o 
  -2   1   9     1837.88     1701.59     45.15 o 
  -1   1   9     6179.94     5960.59    147.50 o 
   0   1   9     2967.37     2813.41     84.26 o 
   1   1   9     6997.57     6942.20    126.72 o 
   2   1   9      202.84      236.30     28.20 o 
   3   1   9     5226.17     5289.40     98.53 o 
   4   1   9     2408.70     2340.56     68.39 o 
   5   1   9        6.22      -13.53     26.56 o 
   6   1   9      610.97      575.82     64.56 o 
   7   1   9      142.66      106.84     64.90 o 
   8   1   9        3.56       89.57     70.72 o 
  -9   2   9      238.39      351.70     90.08 o 
  -8   2   9       55.88       79.40     46.03 o 
  -7   2   9      384.67      429.01     55.07 o 
  -6   2   9      468.35      494.71     39.35 o 
  -5   2   9       62.68       43.14     21.03 o 
  -4   2   9      315.05      330.89     25.18 o 
  -3   2   9     1697.02     1570.17     46.77 o 
  -2   2   9     2540.36     2523.98     59.95 o 
  -1   2   9      233.38      289.47     28.98 o 
   0   2   9      967.91     1073.95     40.88 o 
   1   2   9     4637.51     4665.65     93.36 o 
   2   2   9     1762.10     1767.04     58.91 o 
   3   2   9      170.46      150.41     26.76 o 
   4   2   9      484.39      469.11     39.49 o 
   5   2   9       42.57       24.59     21.62 o 
   6   2   9      267.87      328.74     57.29 o 
   7   2   9      172.51      112.03     49.80 o 
   8   2   9      316.65      199.28    199.40 o 
  -9   3   9       34.83       48.50     46.86 o 
  -8   3   9       45.17       19.83     39.73 o 
  -7   3   9        0.65       -9.33     34.07 o 
  -6   3   9      100.40      122.78     36.10 o 
  -5   3   9        0.39       -8.86     20.35 o 
  -4   3   9      994.64     1041.37     50.57 o 
  -3   3   9        0.93       13.21     13.80 o 
  -2   3   9      499.44      546.59     39.00 o 
  -1   3   9      876.38     1012.02     42.37 o 
   0   3   9        2.45        2.43     11.97 o 
   1   3   9     1174.72     1115.04     54.81 o 
   2   3   9      733.04      745.00     31.46 o 
   3   3   9      138.43      184.00     28.14 o 
   4   3   9       18.60       22.68     24.07 o 
   5   3   9      385.40      369.74     48.44 o 
   6   3   9      190.31      133.58     46.89 o 
   7   3   9      169.07      109.88     49.94 o 
   8   3   9      235.69      148.00     72.73 o 
  -9   4   9      152.76       67.94     46.75 o 
  -8   4   9        5.32      100.85     40.88 o 
  -7   4   9       63.44       50.34     37.08 o 
  -6   4   9       42.87       35.42     26.27 o 
  -5   4   9      144.99      158.54     29.72 o 
  -4   4   9        5.83      -18.52     22.34 o 
  -3   4   9      886.07      873.63     38.89 o 
  -2   4   9     3266.86     3258.30     87.02 o 
  -1   4   9      792.51      852.06     46.16 o 
   0   4   9     5083.50     5030.72    115.71 o 
   1   4   9     2355.63     2471.61     97.24 o 
   2   4   9      378.79      460.97     28.01 o 
   3   4   9      702.72      701.85     45.60 o 
   4   4   9      288.58      326.52     37.11 o 
   5   4   9       13.42       16.97     29.32 o 
   6   4   9      361.18      304.96     73.32 o 
   7   4   9        3.71       52.61     43.58 o 
   8   4   9       70.94       32.27    126.77 o 
  -8   5   9        0.26        5.97     48.02 o 
  -7   5   9      107.46      131.13     40.25 o 
  -6   5   9      388.49      452.21     50.89 o 
  -5   5   9      153.25      123.60     33.29 o 
  -4   5   9        7.59       14.95     20.55 o 
  -3   5   9     1727.68     1643.75     72.82 o 
  -2   5   9     2224.53     2110.87     68.28 o 
  -1   5   9        1.65       -8.91     14.15 o 
   0   5   9      766.89      803.84     42.18 o 
   1   5   9     1136.25     1056.06     47.76 o 
   2   5   9       57.67       72.22     21.45 o 
   3   5   9     1192.66     1146.07     58.59 o 
   4   5   9     1347.72     1403.15     67.60 o 
   5   5   9      166.87      173.21     45.06 o 
   6   5   9       36.90       58.05     39.78 o 
   7   5   9      840.95      706.32    101.90 o 
   8   5   9        1.43       40.43     78.60 o 
  -8   6   9       64.70      107.02     76.45 o 
  -7   6   9        5.87       17.95     36.01 o 
  -6   6   9       80.91        9.61     38.39 o 
  -5   6   9       37.16       63.23     30.34 o 
  -4   6   9        0.04       28.02     21.09 o 
  -3   6   9       26.22       24.03     28.49 o 
  -2   6   9       40.37       38.16     19.21 o 
  -1   6   9      117.58      124.36     24.17 o 
   0   6   9     1020.12     1044.89     50.89 o 
   1   6   9       30.16       52.93     25.55 o 
   2   6   9        5.24       32.32     25.73 o 
   3   6   9      720.36      742.04     52.12 o 
   4   6   9      231.30      229.73     54.87 o 
   5   6   9      517.32      431.59     89.11 o 
   6   6   9       38.19       18.84     39.41 o 
   7   6   9       84.37       44.96     65.99 o 
  -8   7   9        2.32       26.05     71.34 o 
  -7   7   9       54.53       60.63     39.11 o 
  -6   7   9      218.03      309.41     88.94 o 
  -5   7   9       86.55       76.32     28.96 o 
  -4   7   9       52.36       40.43     25.35 o 
  -3   7   9      449.35      459.13     62.96 o 
  -2   7   9     1032.34     1074.98     55.51 o 
  -1   7   9        1.74       18.49     20.61 o 
   0   7   9      573.87      614.10     45.61 o 
   1   7   9        3.32       -9.61     19.48 o 
   2   7   9        6.28       -2.18     25.21 o 
   3   7   9      251.33      278.11     64.78 o 
   4   7   9       10.05       32.10     37.11 o 
   5   7   9        9.96      -11.23     34.20 o 
   6   7   9       82.30      155.63     66.92 o 
   7   7   9      346.70      232.90     78.14 o 
  -7   8   9       21.62       60.81     45.07 o 
  -6   8   9      499.81      570.39     83.58 o 
  -5   8   9     1028.81      856.20    124.86 o 
  -4   8   9     1132.84     1036.86    115.56 o 
  -3   8   9      348.25      373.17     62.80 o 
  -2   8   9     1080.50     1062.97     68.12 o 
  -1   8   9       24.02       26.59     23.38 o 
   0   8   9      783.19      794.43     51.06 o 
   1   8   9     1723.85     1790.52     71.20 o 
   2   8   9        8.34       36.38     30.77 o 
   3   8   9      998.73     1169.43    186.66 o 
   4   8   9      445.09      413.45     60.34 o 
   5   8   9       28.52       44.81     42.03 o 
   6   8   9      291.60      337.76     64.60 o 
   7   8   9      148.23       99.38     48.79 o 
  -7   9   9       47.08      124.85     87.28 o 
  -6   9   9      392.87      482.01     81.08 o 
  -5   9   9       13.92      -24.21     48.42 o 
  -4   9   9      118.31       71.63     33.60 o 
  -3   9   9      844.84      872.05     67.55 o 
  -2   9   9      145.26      158.60     37.24 o 
  -1   9   9      116.70      108.69     30.17 o 
   0   9   9      134.21      183.97     34.72 o 
   1   9   9      242.72      273.19     47.03 o 
   2   9   9       70.65       42.85     33.44 o 
   3   9   9      194.17      146.01     69.44 o 
   4   9   9       75.46       66.25     82.82 o 
   5   9   9       17.67       -7.54     58.61 o 
   6   9   9        5.26       -8.19     57.53 o 
  -6  10   9       41.22       18.84     47.65 o 
  -5  10   9      592.81      669.53     91.42 o 
  -4  10   9       82.97      132.51     66.25 o 
  -3  10   9     1000.04      938.00     73.17 o 
  -2  10   9       91.08       50.15     35.38 o 
  -1  10   9       24.17       18.87     27.42 o 
   0  10   9      158.03      152.63     69.70 o 
   1  10   9       10.47       -9.21     29.13 o 
   2  10   9        3.66      -21.82     31.17 o 
   3  10   9       78.61      161.05     60.57 o 
   4  10   9       79.18       33.75     47.72 o 
   5  10   9       29.09       61.57     54.21 o 
  -5  11   9       22.20       28.39     55.42 o 
  -4  11   9      299.98      302.14     66.65 o 
  -3  11   9      572.97      499.02     71.94 o 
  -2  11   9      260.41      284.41     84.15 o 
  -1  11   9       47.56       46.18     53.53 o 
   0  11   9      194.41      228.43     49.11 o 
   1  11   9      592.03      631.85     82.86 o 
   2  11   9       26.52       13.03    115.31 o 
   3  11   9      163.77      218.43     75.81 o 
   4  11   9       99.41       45.23     96.19 o 
   5  11   9        0.39       23.16     68.16 o 
  -4  12   9       72.05      136.13     58.88 o 
  -3  12   9        0.22       17.97     45.92 o 
  -2  12   9       14.35        6.37     36.04 o 
  -1  12   9        9.99        9.66     35.99 o 
   0  12   9       40.92       -0.25     36.74 o 
   1  12   9       41.52       43.86     42.79 o 
   2  12   9       18.16       11.33     45.90 o 
   3  12   9        6.17      -28.80     48.32 o 
  -2  13   9       35.10       58.41     39.73 o 
  -1  13   9       23.19       -5.10     62.43 o 
   0  13   9      102.81      132.51     77.72 o 
   1  13   9      129.08      123.53     63.49 o 
   2  13   9        6.96       14.20     51.10 o 
  -9   0  10      109.70      123.59    113.40 o 
  -8   0  10       35.19       85.22     50.93 o 
  -7   0  10      912.64      920.96    191.75 o 
  -6   0  10    15782.33    16238.44    466.60 o 
  -5   0  10     3256.50     3381.09    108.32 o 
  -4   0  10      827.15      894.67     97.54 o 
  -3   0  10      527.33      484.53     46.64 o 
  -2   0  10     8745.18     8318.06    192.39 o 
  -1   0  10     8030.74     8548.41    243.65 o 
   0   0  10        6.73        5.64     22.93 o 
   1   0  10      595.46      743.28     42.53 o 
   2   0  10       92.44      148.24     41.55 o 
   3   0  10     2568.91     2436.83     97.73 o 
   4   0  10     5714.47     5492.38    199.95 o 
   5   0  10      166.90      178.18     59.25 o 
   6   0  10      242.85      220.16     58.95 o 
   7   0  10      151.65      -12.74     77.72 o 
   8   0  10      152.16       15.29     90.46 o 
  -9   1  10        1.02       39.04     73.42 o 
  -8   1  10      148.99       71.63     44.31 o 
  -7   1  10      215.29      157.09     34.42 o 
  -6   1  10      726.73      682.18     51.46 o 
  -5   1  10       49.95       25.40     19.15 o 
  -4   1  10      179.61      153.96     18.91 o 
  -3   1  10      411.04      443.77     35.20 o 
  -2   1  10       59.79       36.43     12.51 o 
  -1   1  10      599.84      675.59     34.71 o 
   0   1  10      612.44      640.49     39.54 o 
   1   1  10       11.27        4.09      9.96 o 
   2   1  10       74.91       80.55     16.85 o 
   3   1  10      212.81      217.80     20.46 o 
   4   1  10      440.12      481.37     44.95 o 
   5   1  10      434.26      488.62     48.28 o 
   6   1  10       30.95       30.72     33.91 o 
   7   1  10      122.52      133.38     86.00 o 
   8   1  10        5.14       22.41     66.21 o 
  -9   2  10       11.51      -43.28    107.66 o 
  -8   2  10      194.41      200.53     51.96 o 
  -7   2  10       95.88       65.76     31.51 o 
  -6   2  10      462.25      406.79     52.02 o 
  -5   2  10       11.06       -3.68     19.74 o 
  -4   2  10       49.35       29.37     15.81 o 
  -3   2  10      244.57      240.40     22.43 o 
  -2   2  10      505.01      462.57     39.12 o 
  -1   2  10      469.04      519.43     37.62 o 
   0   2  10     1762.36     1676.82     53.56 o 
   1   2  10     2715.51     2754.90     65.02 o 
   2   2  10      659.22      741.69     40.93 o 
   3   2  10      523.45      532.99     38.79 o 
   4   2  10      590.46      513.49     37.46 o 
   5   2  10       53.05       67.15     35.13 o 
   6   2  10      205.91      177.57     50.99 o 
   7   2  10      192.50      137.13     56.05 o 
   8   2  10       36.57       85.88     68.31 o 
  -9   3  10      101.67      171.49     65.42 o 
  -8   3  10       78.40       14.46     36.47 o 
  -7   3  10       20.08       29.23     30.46 o 
  -6   3  10      571.06      639.59     48.67 o 
  -5   3  10       66.96       39.56     29.79 o 
  -4   3  10      289.72      369.47     35.10 o 
  -3   3  10      185.76      197.92     22.25 o 
  -2   3  10     4740.30     4707.75    130.22 o 
  -1   3  10       18.69       11.93     16.97 o 
   0   3  10     2636.90     2709.35     74.94 o 
   1   3  10     2559.06     2490.59     62.54 o 
   2   3  10     1359.52     1404.77     44.42 o 
   3   3  10     1687.86     1628.03     64.24 o 
   4   3  10     1585.05     1697.39     70.43 o 
   5   3  10      876.11      943.62     57.59 o 
   6   3  10       11.74       53.82     42.07 o 
   7   3  10     1074.70     1196.33    139.06 o 
   8   3  10        5.10      -28.45     91.10 o 
  -8   4  10        2.60       26.26     39.86 o 
  -7   4  10        9.10       42.95     32.75 o 
  -6   4  10        0.54       17.98     25.75 o 
  -5   4  10       31.47       58.34     23.84 o 
  -4   4  10      109.81       86.46     30.77 o 
  -3   4  10      597.25      713.04     44.26 o 
  -2   4  10     3457.52     3314.54     90.48 o 
  -1   4  10      147.43      173.33     36.60 o 
   0   4  10        8.10       27.27     16.02 o 
   1   4  10      314.66      345.06     28.66 o 
   2   4  10      809.01      821.07     36.20 o 
   3   4  10      447.58      452.25     40.08 o 
   4   4  10       10.29        5.86     23.83 o 
   5   4  10      759.08      716.75     62.13 o 
   6   4  10        0.83       31.81     53.46 o 
   7   4  10      180.94      182.45     56.56 o 
   8   4  10       90.80      164.65     76.99 o 
  -8   5  10       43.29       48.09     49.96 o 
  -7   5  10        4.80      -15.68     43.75 o 
  -6   5  10       95.91      130.73     32.25 o 
  -5   5  10       62.02       47.24     26.85 o 
  -4   5  10       26.33        6.28     20.23 o 
  -3   5  10     1080.33     1107.42     83.73 o 
  -2   5  10      339.86      373.53     33.30 o 
  -1   5  10       66.46       18.33     19.19 o 
   0   5  10      255.70      217.06     30.84 o 
   1   5  10       83.92       95.02     22.36 o 
   2   5  10      240.82      218.56     32.54 o 
   3   5  10      238.95      260.87     35.34 o 
   4   5  10     3011.34     2912.30     96.94 o 
   5   5  10     3218.35     3255.75    168.87 o 
   6   5  10      101.99      121.13     45.55 o 
   7   5  10       22.82       29.35     63.40 o 
   8   5  10        0.09      -51.68     50.20 o 
  -8   6  10        5.67      -31.30     48.23 o 
  -7   6  10        1.61       35.57     36.55 o 
  -6   6  10      509.93      624.00     77.55 o 
  -5   6  10      249.05      316.74     47.45 o 
  -4   6  10        6.31       15.27     22.63 o 
  -3   6  10      412.09      406.88     44.04 o 
  -2   6  10      430.31      411.19     43.03 o 
  -1   6  10      459.34      415.43     37.02 o 
   0   6  10     1497.89     1492.04     61.84 o 
   1   6  10     2388.26     2322.45     75.16 o 
   2   6  10      665.68      648.30     54.64 o 
   3   6  10        2.17       -6.28     22.55 o 
   4   6  10     4644.87     4761.03    325.31 o 
   5   6  10      734.54      748.59     71.16 o 
   6   6  10        0.42      -22.81     35.16 o 
   7   6  10      422.75      417.49     88.66 o 
  -7   7  10       28.95        9.18     41.38 o 
  -6   7  10      357.35      292.94     65.79 o 
  -5   7  10      300.10      250.99     40.48 o 
  -4   7  10       41.52       20.59     26.79 o 
  -3   7  10     1060.16     1043.25     66.61 o 
  -2   7  10      683.25      686.58     66.39 o 
  -1   7  10        0.08       -3.37     21.33 o 
   0   7  10       33.65       40.24     21.96 o 
   1   7  10      381.13      420.08     39.25 o 
   2   7  10       48.41       28.18     29.77 o 
   3   7  10      649.72      619.88     76.12 o 
   4   7  10       27.84       55.08     46.78 o 
   5   7  10       56.95       45.02     40.27 o 
   6   7  10        5.45      -43.79     39.11 o 
   7   7  10       63.29      100.38     74.22 o 
  -7   8  10       39.66       21.50     42.01 o 
  -6   8  10       68.64       83.76     44.43 o 
  -5   8  10       11.30       41.82     29.56 o 
  -4   8  10       52.78       18.17     32.96 o 
  -3   8  10      111.60       88.62     30.26 o 
  -2   8  10      424.96      395.45     47.35 o 
  -1   8  10      200.63      233.45     34.16 o 
   0   8  10      279.69      317.18     37.46 o 
   1   8  10       45.15       20.97     31.01 o 
   2   8  10       27.75       -4.62     30.16 o 
   3   8  10       21.37      -35.65     27.44 o 
   4   8  10        2.84       15.00     41.02 o 
   5   8  10        4.30      -21.56     37.96 o 
   6   8  10        0.54       10.38     40.55 o 
  -6   9  10       29.40       23.27     46.98 o 
  -5   9  10      474.61      575.90    113.40 o 
  -4   9  10      188.50      199.15     41.40 o 
  -3   9  10     2676.33     2697.64    112.03 o 
  -2   9  10      532.72      585.39     57.18 o 
  -1   9  10       81.30       29.41     25.32 o 
   0   9  10      403.68      453.96     45.39 o 
   1   9  10     2201.78     2139.28    105.27 o 
   2   9  10       20.18       18.97     39.01 o 
   3   9  10      243.56      312.71    108.94 o 
   4   9  10      392.52      331.02     72.71 o 
   5   9  10       49.94       20.10     47.76 o 
   6   9  10       95.43      114.91     50.49 o 
  -6  10  10      140.67      158.66     58.14 o 
  -5  10  10        2.93       47.14     67.53 o 
  -4  10  10       94.06       33.79     32.94 o 
  -3  10  10      109.57      125.11     36.93 o 
  -2  10  10      448.44      479.54     57.17 o 
  -1  10  10       15.79        4.76     48.13 o 
   0  10  10      157.51      143.54     43.22 o 
   1  10  10     1941.17     1802.27    113.98 o 
   2  10  10      352.03      343.66     56.05 o 
   3  10  10      257.24      216.48     67.66 o 
   4  10  10       65.43       49.99    105.11 o 
   5  10  10        1.25      -42.34     59.88 o 
  -5  11  10      143.43      180.79     60.81 o 
  -4  11  10       28.23        2.55     63.71 o 
  -3  11  10       29.60      -22.59     30.84 o 
  -2  11  10        5.59       16.56     30.09 o 
  -1  11  10        1.26       46.56     33.53 o 
   0  11  10        2.06       21.31     37.38 o 
   1  11  10        4.86      -31.71     32.48 o 
   2  11  10        5.65       25.85     43.57 o 
   3  11  10        9.04       84.19     54.11 o 
   4  11  10      135.57       94.81     61.80 o 
  -4  12  10        9.39       36.59     48.98 o 
  -3  12  10      152.01       71.54     48.63 o 
  -2  12  10      307.43      330.93     69.89 o 
  -1  12  10       36.45       53.83     40.32 o 
   0  12  10       99.04       40.96     43.67 o 
   1  12  10      140.05       11.23     43.46 o 
   2  12  10        2.24      -39.68     48.93 o 
   3  12  10       43.73       39.76    107.02 o 
  -1  13  10        9.31       47.27     63.07 o 
   0  13  10       80.32      169.76     63.01 o 
   1  13  10      179.36      253.85     74.08 o 
  -8   1  11      370.10      389.04     56.04 o 
  -7   1  11     1022.44      928.92    107.77 o 
  -6   1  11      116.87      127.77     30.60 o 
  -5   1  11     1541.51     1589.77     83.17 o 
  -4   1  11       31.64       35.24     15.42 o 
  -3   1  11      445.87      492.44     29.08 o 
  -2   1  11      698.29      658.03     32.04 o 
  -1   1  11      827.77      777.79     38.95 o 
   0   1  11     3703.01     3333.41     99.93 o 
   1   1  11     8045.82     8122.97    146.48 o 
   2   1  11     1684.55     1697.31     45.23 o 
   3   1  11     2382.04     2326.24     57.75 o 
   4   1  11     1112.14     1141.27     50.31 o 
   5   1  11      313.36      323.06     44.47 o 
   6   1  11       74.30       85.54     39.72 o 
   7   1  11       82.10       61.67     62.03 o 
   8   1  11      135.91      -12.61     72.49 o 
  -9   2  11       44.53       50.96     63.71 o 
  -8   2  11       63.39      129.40     55.36 o 
  -7   2  11       90.85      143.16     34.96 o 
  -6   2  11       39.84       20.22     24.21 o 
  -5   2  11       26.20       43.41     23.15 o 
  -4   2  11     1222.16     1199.60     70.52 o 
  -3   2  11      162.65      132.08     20.00 o 
  -2   2  11     1453.10     1464.00     77.42 o 
  -1   2  11      785.93      797.78     70.02 o 
   0   2  11     1064.77     1022.71     43.77 o 
   1   2  11     1344.76     1333.27     53.97 o 
   2   2  11     1299.87     1251.90     52.75 o 
   3   2  11      402.21      479.48     38.92 o 
   4   2  11      954.64     1039.00     50.54 o 
   5   2  11     1271.76     1366.28     73.19 o 
   6   2  11      183.71      227.87     53.88 o 
   7   2  11     1320.93     1623.48    107.42 o 
   8   2  11       55.67      153.44     78.90 o 
  -8   3  11       14.40        6.62     43.76 o 
  -7   3  11       14.66       35.39     30.35 o 
  -6   3  11        1.69        0.68     24.34 o 
  -5   3  11       86.23       54.18     24.39 o 
  -4   3  11       79.07       89.53     25.06 o 
  -3   3  11      233.26      210.53     22.49 o 
  -2   3  11        3.27      -15.04     21.26 o 
  -1   3  11        1.29       -9.73     14.60 o 
   0   3  11        7.40       20.18     15.70 o 
   1   3  11      112.54      115.74     24.70 o 
   2   3  11      181.81      172.18     20.88 o 
   3   3  11      208.11      182.81     43.40 o 
   4   3  11      401.59      445.45     55.13 o 
   5   3  11      154.13      179.96     35.34 o 
   6   3  11       18.42       -6.88     40.69 o 
   7   3  11       84.20       91.87     52.34 o 
   8   3  11       59.18      121.10    138.88 o 
  -8   4  11      110.08      178.48     62.37 o 
  -7   4  11       69.97       57.33     57.33 o 
  -6   4  11      115.59      119.80     32.24 o 
  -5   4  11      182.71      210.03     56.03 o 
  -4   4  11      344.73      349.54     42.96 o 
  -3   4  11      871.86      772.88     44.20 o 
  -2   4  11     4319.00     4254.35    109.02 o 
  -1   4  11      450.05      416.79     32.96 o 
   0   4  11       73.31       70.57     23.54 o 
   1   4  11     2866.04     2776.50     99.49 o 
   2   4  11      733.73      693.50     37.62 o 
   3   4  11      273.71      279.62     36.69 o 
   4   4  11      296.38      296.22     48.73 o 
   5   4  11       22.32       15.08     33.56 o 
   6   4  11       63.66       53.64     59.25 o 
   7   4  11      461.44      450.85     86.75 o 
   8   4  11        6.77       93.76     55.86 o 
  -8   5  11       53.34       20.39     57.33 o 
  -7   5  11        2.11       -5.10     58.61 o 
  -6   5  11      189.45      177.28     43.58 o 
  -5   5  11      220.53      283.67     43.03 o 
  -4   5  11       70.37       48.66     24.92 o 
  -3   5  11      709.05      638.91     51.64 o 
  -2   5  11     2229.74     2144.38    100.23 o 
  -1   5  11      665.21      687.17     43.24 o 
   0   5  11       66.29        9.90     17.77 o 
   1   5  11     1049.51     1089.06     50.82 o 
   2   5  11     1905.71     2030.39     76.38 o 
   3   5  11        2.08        7.31     42.02 o 
   4   5  11       90.33       44.86     29.12 o 
   5   5  11      316.40      355.54     63.68 o 
   6   5  11        0.98       -9.09     52.63 o 
   7   5  11      163.62      115.23     69.47 o 
  -8   6  11        4.04      -14.02     57.33 o 
  -7   6  11        0.15       66.10     44.26 o 
  -6   6  11        0.08        3.58     28.12 o 
  -5   6  11        1.35       27.18     25.95 o 
  -4   6  11        0.00      -14.66     23.68 o 
  -3   6  11        1.01       -4.40     22.86 o 
  -2   6  11       10.97       32.64     20.12 o 
  -1   6  11       96.42       97.88     26.67 o 
   0   6  11       72.17       65.20     23.66 o 
   1   6  11        5.88       -3.91     18.44 o 
   2   6  11      351.32      401.63     47.66 o 
   3   6  11      101.36       59.54     37.52 o 
   4   6  11     1008.38     1015.55     77.99 o 
   5   6  11        0.21      -27.45     33.39 o 
   6   6  11       14.07       13.39     40.51 o 
   7   6  11        3.65       58.05     77.72 o 
  -7   7  11       17.73       12.12     42.31 o 
  -6   7  11        9.27       -0.08     42.15 o 
  -5   7  11      199.47      176.97     87.12 o 
  -4   7  11       89.82       82.30     69.85 o 
  -3   7  11      251.72      289.69     46.14 o 
  -2   7  11      123.52      102.63     27.22 o 
  -1   7  11      628.85      624.76     45.95 o 
   0   7  11        4.82       21.23     25.38 o 
   1   7  11      571.64      607.56     44.35 o 
   2   7  11       42.60      102.20     33.60 o 
   3   7  11      126.68       54.26     32.38 o 
   4   7  11      216.96      247.86     52.02 o 
   5   7  11      230.88      319.78     58.28 o 
   6   7  11       12.43       12.05     43.55 o 
   7   7  11       94.79      177.34     77.93 o 
  -7   8  11       16.77       33.44     46.34 o 
  -6   8  11     1062.14     1393.87    170.73 o 
  -5   8  11      270.60      314.59     48.30 o 
  -4   8  11      549.02      460.24     52.52 o 
  -3   8  11     1349.76     1328.86     78.45 o 
  -2   8  11     1827.19     2046.16     96.45 o 
  -1   8  11      249.49      247.60     35.19 o 
   0   8  11      309.85      335.80     39.19 o 
   1   8  11      838.47      918.04     79.12 o 
   2   8  11      773.81      810.01     80.11 o 
   3   8  11       97.89      113.85     38.85 o 
   4   8  11      241.72      257.37     64.21 o 
   5   8  11       15.30       74.00     57.08 o 
   6   8  11       21.18       32.08     45.55 o 
  -6   9  11      554.98      500.60     80.13 o 
  -5   9  11      504.09      374.53     72.01 o 
  -4   9  11       77.60       79.62     34.36 o 
  -3   9  11      129.02      109.31     34.92 o 
  -2   9  11       23.57       23.07     36.01 o 
  -1   9  11        8.13       16.00     25.65 o 
   0   9  11       96.45       60.92     45.91 o 
   1   9  11      654.91      423.18     57.12 o 
   2   9  11       26.63       65.02     40.23 o 
   3   9  11      183.78       89.36     73.26 o 
   4   9  11       63.31       33.07     65.62 o 
   5   9  11        1.02      -55.49     36.99 o 
   6   9  11        0.68      -11.50     45.01 o 
  -6  10  11        6.73       21.49     73.90 o 
  -5  10  11      150.23      266.29     87.91 o 
  -4  10  11       10.87      -18.34     28.98 o 
  -3  10  11      744.91      578.04     62.40 o 
  -2  10  11       23.68      -36.47     34.05 o 
  -1  10  11       67.55       81.87     41.97 o 
   0  10  11        4.42       24.70     31.75 o 
   1  10  11      607.78      564.35     66.40 o 
   2  10  11      134.62      137.66     44.19 o 
   3  10  11       54.18       73.36     50.44 o 
   4  10  11      133.27       84.78    128.05 o 
   5  10  11       24.01      -10.49     50.67 o 
  -5  11  11      155.81      225.55    162.45 o 
  -4  11  11      134.02       95.84     56.70 o 
  -3  11  11       93.21       64.82     35.86 o 
  -2  11  11      799.96      887.21    158.97 o 
  -1  11  11      227.48      210.19     57.37 o 
   0  11  11       98.88      101.59     44.14 o 
   1  11  11      386.74      396.95     58.91 o 
   2  11  11      294.61      348.16     76.53 o 
   3  11  11       28.06       14.58     51.74 o 
   4  11  11      152.07      175.72    171.37 o 
  -3  12  11       19.69       41.82     39.02 o 
  -2  12  11       21.87        5.76     37.75 o 
  -1  12  11        1.27       30.25     78.99 o 
   0  12  11        5.13       31.34     63.07 o 
   1  12  11       28.02       82.69     46.84 o 
   2  12  11       10.42      122.71     61.80 o 
   3  12  11        0.89      -61.71     51.60 o 
   0  13  11       45.17       -8.03     48.53 o 
  -8   0  12     1306.10     1446.11    152.89 o 
  -7   0  12        0.64       31.85     52.24 o 
  -6   0  12     3361.85     3205.65    200.03 o 
  -5   0  12     4577.04     4685.58    139.15 o 
  -4   0  12      211.96      221.37     44.67 o 
  -3   0  12        2.00       13.27     32.01 o 
  -2   0  12       47.33      136.22     30.92 o 
  -1   0  12     3776.26     3880.09    137.66 o 
   0   0  12       28.87       23.13     37.59 o 
   1   0  12       64.02      165.53     24.41 o 
   2   0  12     1826.52     1771.76     68.05 o 
   3   0  12     1661.96     1644.73     68.21 o 
   4   0  12      442.86      536.41     69.30 o 
   5   0  12     1427.42     1618.69    114.25 o 
   6   0  12        2.24       25.83     46.20 o 
   7   0  12       19.15       -5.10     87.91 o 
   8   0  12        0.85      -86.64     82.82 o 
  -8   1  12        6.34       24.95     36.64 o 
  -7   1  12       16.72       37.81     36.00 o 
  -6   1  12       11.14       -3.10     23.85 o 
  -5   1  12     1189.17     1202.95     61.69 o 
  -4   1  12        5.33       15.79     15.40 o 
  -3   1  12      557.09      597.33     56.93 o 
  -2   1  12     2466.59     2392.40     71.93 o 
  -1   1  12      339.34      365.99     51.68 o 
   0   1  12      232.38      242.25     30.56 o 
   1   1  12      345.39      421.66     23.52 o 
   2   1  12      717.57      750.86     35.84 o 
   3   1  12      421.64      397.40     26.91 o 
   4   1  12     1540.65     1532.45     77.11 o 
   5   1  12      213.94      183.98     40.80 o 
   6   1  12       23.52        2.91     33.56 o 
   7   1  12      246.86      186.20     76.03 o 
   8   1  12        2.86      -30.05     66.10 o 
  -8   2  12      119.49       61.16     62.43 o 
  -7   2  12       28.18        5.53     37.38 o 
  -6   2  12      532.80      530.10     61.97 o 
  -5   2  12     2193.99     2118.49     86.67 o 
  -4   2  12       12.85      -15.03     14.84 o 
  -3   2  12       42.35       26.81     17.00 o 
  -2   2  12      136.48       79.12     19.33 o 
  -1   2  12     1393.46     1525.03    100.62 o 
   0   2  12       92.28       71.77     18.74 o 
   1   2  12      283.23      275.60     29.34 o 
   2   2  12      486.16      518.46     38.11 o 
   3   2  12      404.63      448.29     35.75 o 
   4   2  12      177.76      156.61     29.50 o 
   5   2  12      113.27      159.03     39.16 o 
   6   2  12       42.09       19.25     47.12 o 
   7   2  12      364.76      310.13     62.78 o 
   8   2  12        2.05      -71.70     63.62 o 
  -8   3  12       50.44       77.72     61.16 o 
  -7   3  12      186.57      253.29     54.15 o 
  -6   3  12        1.08       21.48     27.14 o 
  -5   3  12      332.17      311.50     47.89 o 
  -4   3  12     1026.79      911.77     58.85 o 
  -3   3  12       17.81       16.31     16.58 o 
  -2   3  12     3066.28     3243.60    123.66 o 
  -1   3  12     4101.27     3937.15    101.71 o 
   0   3  12      186.98      217.93     26.03 o 
   1   3  12     2348.76     2390.15     71.92 o 
   2   3  12     3684.00     3717.10     86.61 o 
   3   3  12       39.75       -4.98     29.98 o 
   4   3  12      442.44      383.10     41.06 o 
   5   3  12      520.60      570.24     54.14 o 
   6   3  12        0.84        2.33     43.23 o 
   7   3  12      162.15      216.00     60.93 o 
   8   3  12      381.02      330.57     92.85 o 
  -8   4  12       50.05      207.68     81.54 o 
  -7   4  12        8.62        0.00     37.19 o 
  -6   4  12        0.61      -17.66     26.62 o 
  -5   4  12       58.73       42.09     28.49 o 
  -4   4  12        2.27      -31.12     20.75 o 
  -3   4  12      301.76      298.29     31.90 o 
  -2   4  12     1332.81     1418.34     60.31 o 
  -1   4  12       22.41       16.55     16.90 o 
   0   4  12       51.58       29.42     19.13 o 
   1   4  12      221.30      152.69     33.10 o 
   2   4  12      374.59      336.06     37.32 o 
   3   4  12      175.54      264.17     36.79 o 
   4   4  12      140.96       73.52     36.41 o 
   5   4  12       28.75      -16.05     32.53 o 
   6   4  12      205.50      168.00     51.73 o 
   7   4  12        9.30      -41.19     45.92 o 
   8   4  12      198.38      180.32     66.10 o 
  -8   5  12       29.45       42.05     54.79 o 
  -7   5  12        3.26      -64.98     43.32 o 
  -6   5  12       13.19       -7.75     27.89 o 
  -5   5  12      143.37      120.22     34.30 o 
  -4   5  12       15.84        9.43     29.55 o 
  -3   5  12      630.92      652.79     65.66 o 
  -2   5  12      730.09      710.44     45.76 o 
  -1   5  12        0.51      -12.18     19.31 o 
   0   5  12       91.48      113.23     24.61 o 
   1   5  12        3.89       13.30     18.57 o 
   2   5  12       12.25       31.65     28.49 o 
   3   5  12      453.03      475.32     63.47 o 
   4   5  12     1251.07     1355.43     77.05 o 
   5   5  12     1838.76     1616.14    140.98 o 
   6   5  12       51.35       23.65     61.59 o 
   7   5  12       77.89      157.82     60.07 o 
  -8   6  12      189.07      107.02     70.08 o 
  -7   6  12        5.31       -5.10     59.88 o 
  -6   6  12       20.19       42.65     32.58 o 
  -5   6  12      369.79      402.05     49.68 o 
  -4   6  12      495.31      544.77     72.25 o 
  -3   6  12       17.33      -10.64     23.61 o 
  -2   6  12      267.20      280.60     34.16 o 
  -1   6  12     3659.52     3744.34    122.66 o 
   0   6  12       58.01       88.98     24.46 o 
   1   6  12      678.95      699.53     45.39 o 
   2   6  12     1836.25     1945.01     92.50 o 
   3   6  12       97.94      159.04     34.18 o 
   4   6  12      929.01     1038.12     65.08 o 
   5   6  12     1238.40     1096.57     88.39 o 
   6   6  12       37.68        6.21     39.72 o 
   7   6  12       74.94       84.58     70.45 o 
  -7   7  12       68.74       19.11     62.43 o 
  -6   7  12      113.88       98.74     48.65 o 
  -5   7  12      418.96      473.67    100.83 o 
  -4   7  12       18.37       22.55     27.12 o 
  -3   7  12       10.66       20.05     25.86 o 
  -2   7  12     1223.00     1211.13     85.91 o 
  -1   7  12      109.46       65.58     27.55 o 
   0   7  12        6.03       25.69     25.62 o 
   1   7  12       24.25       41.59     30.58 o 
   2   7  12       46.09      105.30     36.52 o 
   3   7  12       42.04       26.11     31.96 o 
   4   7  12      407.20      451.74     83.32 o 
   5   7  12      239.71      208.54     55.05 o 
   6   7  12        0.43      -45.70     41.27 o 
   7   7  12        8.48      -74.44     81.54 o 
  -7   8  12        0.17       38.02     70.71 o 
  -6   8  12        0.44       23.35     47.89 o 
  -5   8  12       12.01       -9.29     29.01 o 
  -4   8  12      211.28      225.74     42.98 o 
  -3   8  12      297.41      314.32     45.61 o 
  -2   8  12      205.36      161.70     39.37 o 
  -1   8  12       81.06       65.85     26.69 o 
   0   8  12      207.22      226.52     36.12 o 
   1   8  12      463.87      396.48     53.39 o 
   2   8  12      109.68       46.74     39.44 o 
   3   8  12      161.81      262.44     49.57 o 
   4   8  12       68.39       -5.50     67.53 o 
   5   8  12       78.60      -35.07     38.81 o 
   6   8  12      108.85       58.77     49.90 o 
  -6   9  12        0.24      -71.35     52.24 o 
  -5   9  12      182.28      269.44     69.61 o 
  -4   9  12       13.69       17.73     30.30 o 
  -3   9  12       68.38       29.88     31.06 o 
  -2   9  12      864.45      858.52     87.26 o 
  -1   9  12      737.14      849.57     59.14 o 
   0   9  12       67.29       66.30     40.09 o 
   1   9  12      649.45      812.06     72.46 o 
   2   9  12     1670.94     1570.43     99.23 o 
   3   9  12       15.15       67.05     50.36 o 
   4   9  12      105.74       61.87    136.97 o 
   5   9  12        1.69      -31.51     44.05 o 
  -5  10  12        3.73       27.11     49.85 o 
  -4  10  12      257.40      208.19     48.51 o 
  -3  10  12        0.04       30.25     31.63 o 
  -2  10  12      767.05      758.59     81.27 o 
  -1  10  12      659.04      693.45     65.53 o 
   0  10  12       18.81       26.09     39.20 o 
   1  10  12     1184.22     1252.02     89.16 o 
   2  10  12      799.02      875.55     80.01 o 
   3  10  12       14.86       -6.12     46.65 o 
   4  10  12       53.01       73.21     54.02 o 
   5  10  12       72.58       25.73     54.96 o 
  -4  11  12        4.09       -8.07     34.90 o 
  -3  11  12       10.09       -3.42     33.46 o 
  -2  11  12       84.95      102.54     53.61 o 
  -1  11  12       53.22      100.13     41.14 o 
   0  11  12       34.75       -5.94     36.85 o 
   1  11  12      102.28      114.44     52.01 o 
   2  11  12       94.93       62.38     51.10 o 
   3  11  12        2.52       49.37     55.62 o 
   4  11  12       12.84      -13.32     70.71 o 
  -3  12  12        9.13        4.83     36.35 o 
  -2  12  12      342.39      312.15     55.77 o 
  -1  12  12      168.03      172.31     60.30 o 
   0  12  12        3.97       38.82     48.03 o 
   1  12  12       99.98       46.43     49.02 o 
   2  12  12      274.92      363.86     81.81 o 
  -8   1  13       21.92       51.05     42.09 o 
  -7   1  13      240.35      188.89     48.63 o 
  -6   1  13       19.62       68.14     37.32 o 
  -5   1  13      358.73      307.87     40.28 o 
  -4   1  13      688.27      634.67     41.68 o 
  -3   1  13      686.04      733.78     43.55 o 
  -2   1  13      265.81      226.73     44.87 o 
  -1   1  13     6198.21     5811.28    148.41 o 
   0   1  13     4003.33     4048.52    119.83 o 
   1   1  13     1499.09     1452.88     41.77 o 
   2   1  13     1448.34     1451.89     44.75 o 
   3   1  13      143.68      138.31     24.93 o 
   4   1  13      778.90      850.25     58.12 o 
   5   1  13      174.23      206.28     43.17 o 
   6   1  13      687.68      719.22     63.61 o 
   7   1  13       42.60       32.67     63.28 o 
   8   1  13      307.24      472.10    100.02 o 
  -8   2  13        7.59       56.06     58.61 o 
  -7   2  13      115.55       78.46     57.33 o 
  -6   2  13      591.38      485.86    106.39 o 
  -5   2  13     3263.63     3195.02    361.85 o 
  -4   2  13      402.36      393.49     41.44 o 
  -3   2  13      329.45      317.37     32.51 o 
  -2   2  13      781.13      805.46     49.96 o 
  -1   2  13     4173.41     4077.43    122.47 o 
   0   2  13      226.33      207.40     31.90 o 
   1   2  13       12.18        5.73     14.94 o 
   2   2  13      996.94     1127.40     47.68 o 
   3   2  13      601.85      620.54     40.15 o 
   4   2  13      658.27      568.99     55.88 o 
   5   2  13      664.77      699.97     59.23 o 
   6   2  13       65.15       20.10     43.46 o 
   7   2  13        4.74       -6.92     47.26 o 
   8   2  13      197.36      262.47    103.20 o 
  -8   3  13       14.11       42.05     58.61 o 
  -7   3  13        0.11       21.02     36.94 o 
  -6   3  13        0.20       18.35     29.72 o 
  -5   3  13      172.46      219.63     37.18 o 
  -4   3  13      196.56      148.02     32.07 o 
  -3   3  13      100.54       61.46     28.69 o 
  -2   3  13      628.45      667.56     49.65 o 
  -1   3  13      251.21      304.25     32.01 o 
   0   3  13      191.50      183.17     26.07 o 
   1   3  13        0.56       25.55     19.13 o 
   2   3  13      104.71       74.14     19.54 o 
   3   3  13      771.46      866.25     67.45 o 
   4   3  13        4.13       -5.82     23.79 o 
   5   3  13       12.09       81.79     36.79 o 
   6   3  13        2.36       50.62     58.34 o 
   7   3  13        5.07       79.37     52.69 o 
  -8   4  13        0.45       29.30     56.06 o 
  -7   4  13      121.70      123.72     47.89 o 
  -6   4  13       93.23       82.10     35.32 o 
  -5   4  13     1124.00     1012.09     83.38 o 
  -4   4  13     1238.77     1235.48     92.68 o 
  -3   4  13      306.91      328.21     39.35 o 
  -2   4  13     1219.12     1218.58     57.50 o 
  -1   4  13     1513.03     1581.09     74.50 o 
   0   4  13      174.01      182.37     26.67 o 
   1   4  13      217.84      263.31     32.73 o 
   2   4  13       10.08       58.13     25.43 o 
   3   4  13      223.69      160.50     33.45 o 
   4   4  13       80.26       41.93     29.63 o 
   5   4  13      174.25      130.58     43.07 o 
   6   4  13      177.17      180.67     91.35 o 
   7   4  13       76.66       48.26     51.90 o 
  -8   5  13      107.66      152.89     80.27 o 
  -7   5  13      133.45      155.91     92.37 o 
  -6   5  13        0.17       55.97     33.56 o 
  -5   5  13      460.16      545.04     55.93 o 
  -4   5  13      260.29      373.25     45.93 o 
  -3   5  13       53.68       24.14     25.11 o 
  -2   5  13      647.74      576.06     43.90 o 
  -1   5  13     1014.94      986.09     53.26 o 
   0   5  13        1.73       22.33     30.70 o 
   1   5  13      388.40      355.35     36.23 o 
   2   5  13     1241.89     1128.88    153.76 o 
   3   5  13      178.89      168.16     43.95 o 
   4   5  13       58.61       23.33     28.48 o 
   5   5  13      487.06      626.96     99.98 o 
   6   5  13      397.16      349.48     84.63 o 
   7   5  13        7.17      -26.54     47.25 o 
  -7   6  13       24.62       10.03     46.40 o 
  -6   6  13        5.09       18.15     31.49 o 
  -5   6  13       45.08       86.64     39.04 o 
  -4   6  13      196.97      209.33     40.11 o 
  -3   6  13      117.92      133.27     32.30 o 
  -2   6  13      312.26      348.12     37.82 o 
  -1   6  13       99.54      112.06     26.36 o 
   0   6  13       17.24       47.45     24.00 o 
   1   6  13       79.93       70.85     24.68 o 
   2   6  13      949.13      886.66    136.91 o 
   3   6  13      412.39      400.20     61.61 o 
   4   6  13       37.15       46.05     44.50 o 
   5   6  13       52.62       53.04     38.50 o 
   6   6  13       21.99       12.71     62.89 o 
   7   6  13       11.34      -96.32     64.21 o 
  -7   7  13      195.36      197.49     93.01 o 
  -6   7  13        0.66       35.75     33.35 o 
  -5   7  13      186.33      211.80     66.30 o 
  -4   7  13      331.80      360.96     48.83 o 
  -3   7  13      100.45       65.78     36.75 o 
  -2   7  13     1365.12     1336.66     66.73 o 
  -1   7  13       40.07       -6.26     22.21 o 
   0   7  13       29.84       43.38     31.63 o 
   1   7  13      138.51      122.42     38.46 o 
   2   7  13      275.24      333.83     51.45 o 
   3   7  13       91.31       43.94     36.56 o 
   4   7  13        3.23        9.00     37.56 o 
   5   7  13      444.65      587.94     73.02 o 
   6   7  13      288.57      239.36     60.92 o 
  -6   8  13       20.47       31.64     48.36 o 
  -5   8  13      175.26      135.94     67.96 o 
  -4   8  13       15.14        2.41     29.25 o 
  -3   8  13       42.26       16.28     29.13 o 
  -2   8  13      431.32      471.82     52.61 o 
  -1   8  13      475.97      524.22     48.89 o 
   0   8  13      268.56      170.14     33.44 o 
   1   8  13      224.32      334.13     51.76 o 
   2   8  13     1511.26     1360.29     88.32 o 
   3   8  13      302.58      297.24     52.78 o 
   4   8  13      128.69       66.94    108.94 o 
   5   8  13      653.97      550.43     74.16 o 
   6   8  13       25.66       94.41     56.19 o 
  -6   9  13       72.04       14.39     45.23 o 
  -5   9  13        0.71       10.97     34.80 o 
  -4   9  13        0.13       36.95     33.66 o 
  -3   9  13      111.54       44.06     32.32 o 
  -2   9  13        4.23       48.06     30.54 o 
  -1   9  13        3.94       20.92     26.95 o 
   0   9  13       88.19       76.67     37.03 o 
   1   9  13        0.18      -35.52     31.69 o 
   2   9  13       24.23       30.30     35.14 o 
   3   9  13       22.00       84.37     50.96 o 
   4   9  13      115.91      -63.78     43.84 o 
   5   9  13       41.46      108.23     59.08 o 
  -5  10  13       77.37       31.36     51.67 o 
  -4  10  13        0.85       27.91     35.59 o 
  -3  10  13      196.98      117.22     41.14 o 
  -2  10  13      120.20       58.17     34.77 o 
  -1  10  13      187.14      182.18     43.54 o 
   0  10  13       46.86       32.80     36.48 o 
   1  10  13      269.34      201.62     49.51 o 
   2  10  13      164.63       84.89     44.68 o 
   3  10  13        6.23       -0.50     70.71 o 
   4  10  13       13.78       -3.73     51.42 o 
  -4  11  13      493.17      471.83     64.05 o 
  -3  11  13       18.57       13.38     43.69 o 
  -2  11  13      278.11      305.48     52.76 o 
  -1  11  13      329.23      240.93     59.57 o 
   0  11  13       65.64        2.87     58.78 o 
   1  11  13      129.11      134.67     47.40 o 
   2  11  13      456.77      455.95    265.65 o 
   3  11  13       90.85      142.04     60.59 o 
  -2  12  13        8.67        3.79     40.77 o 
  -1  12  13        0.10       27.24     49.27 o 
   0  12  13        0.41      -36.92     45.02 o 
   1  12  13        7.44       -7.75     43.12 o 
   2  12  13        3.17      -62.45     41.63 o 
  -8   0  14     1280.94     1080.44    141.43 o 
  -7   0  14      470.96      440.84     89.19 o 
  -6   0  14       14.51       29.30     48.42 o 
  -5   0  14        4.59      -20.11     42.05 o 
  -4   0  14     1263.13     1327.57    141.43 o 
  -3   0  14      962.51     1157.09     79.22 o 
  -2   0  14      702.26      660.47    152.26 o 
  -1   0  14        5.22       -0.69     22.15 o 
   0   0  14     2014.76     1721.42     85.25 o 
   1   0  14       15.10       28.18     23.27 o 
   2   0  14     2056.97     2078.98     78.88 o 
   3   0  14     4962.85     4901.71    167.52 o 
   4   0  14      310.53      235.16     57.64 o 
   5   0  14       58.09       55.49     93.65 o 
   6   0  14       29.06       14.99     56.04 o 
   7   0  14        0.02      -30.58     91.74 o 
   8   0  14      924.39      623.04    165.63 o 
  -8   1  14      238.77      238.36     58.06 o 
  -7   1  14      387.57      278.03     71.99 o 
  -6   1  14        0.13       44.20     34.83 o 
  -5   1  14        0.18       16.78     24.51 o 
  -4   1  14      219.19      207.32     29.08 o 
  -3   1  14       42.07       46.44     30.16 o 
  -2   1  14        4.87        1.61     16.68 o 
  -1   1  14       43.55       75.56     25.19 o 
   0   1  14      246.96      240.82     34.92 o 
   1   1  14       53.32       30.43     18.71 o 
   2   1  14     1109.61     1138.63     41.82 o 
   3   1  14      238.52      273.12     31.77 o 
   4   1  14       38.44       83.63     34.71 o 
   5   1  14       36.86       24.42     34.50 o 
   6   1  14       95.77       73.78     41.38 o 
   7   1  14      104.47       63.11     50.79 o 
  -8   2  14       13.13       13.71     42.79 o 
  -7   2  14       31.10       -1.96     34.83 o 
  -6   2  14      193.27      115.88     42.62 o 
  -5   2  14       13.15      -28.03     23.68 o 
  -4   2  14      236.74      247.26     32.57 o 
  -3   2  14      216.16      196.10     29.01 o 
  -2   2  14       10.66       -1.47     17.47 o 
  -1   2  14      185.61      135.18     29.99 o 
   0   2  14     3797.20     3885.69    129.65 o 
   1   2  14        0.30       11.79     15.02 o 
   2   2  14      569.95      583.40     31.63 o 
   3   2  14        8.92       -5.68     20.27 o 
   4   2  14      286.46      221.75     32.55 o 
   5   2  14       56.96       30.42     38.25 o 
   6   2  14       63.86        7.41     41.55 o 
   7   2  14        0.01       -4.47     47.74 o 
  -8   3  14       11.02       11.47     48.42 o 
  -7   3  14      140.23      187.55     54.06 o 
  -6   3  14      537.79      670.05     86.76 o 
  -5   3  14      296.10      387.98     59.01 o 
  -4   3  14     3127.89     3274.98    115.89 o 
  -3   3  14       80.07      100.40     25.28 o 
  -2   3  14      485.33      511.82     40.10 o 
  -1   3  14     2773.92     2734.88     84.36 o 
   0   3  14     1130.80     1125.29     53.28 o 
   1   3  14      112.49      114.78     24.24 o 
   2   3  14     1001.59     1107.12     57.65 o 
   3   3  14      921.60     1043.77     79.08 o 
   4   3  14       15.40       28.60     25.46 o 
   5   3  14      302.58      316.19     51.86 o 
   6   3  14      365.02      357.00     64.38 o 
   7   3  14       17.86       19.21     51.30 o 
  -8   4  14       12.89       14.02     54.79 o 
  -7   4  14      124.80       94.62     45.00 o 
  -6   4  14       66.84       29.97     31.98 o 
  -5   4  14      151.64      170.00     39.42 o 
  -4   4  14      262.42      340.45     56.57 o 
  -3   4  14      557.87      670.25     46.88 o 
  -2   4  14      340.63      409.30     46.53 o 
  -1   4  14      541.25      502.49     40.66 o 
   0   4  14       14.03       30.67     21.66 o 
   1   4  14      611.85      637.03     42.80 o 
   2   4  14      110.58       79.98     41.28 o 
   3   4  14      143.52      149.44     36.41 o 
   4   4  14        4.25       21.58     29.94 o 
   5   4  14      244.06      298.98    110.21 o 
   6   4  14      382.68      487.43     72.95 o 
   7   4  14        4.91       33.81     53.38 o 
  -8   5  14       14.90      127.41     77.72 o 
  -7   5  14       37.71       98.83     40.86 o 
  -6   5  14        1.92      -20.94     25.52 o 
  -5   5  14      521.57      389.81     49.52 o 
  -4   5  14       11.56       12.98     27.57 o 
  -3   5  14      179.54      140.09     33.65 o 
  -2   5  14      148.64      182.84     30.07 o 
  -1   5  14        0.66      -23.34     19.13 o 
   0   5  14      380.76      434.11     45.69 o 
   1   5  14      174.01      177.71     50.01 o 
   2   5  14     3261.19     3177.79    235.07 o 
   3   5  14     3013.32     2804.04     98.67 o 
   4   5  14       40.39       41.67     29.29 o 
   5   5  14        9.41      100.32     43.56 o 
   6   5  14        7.85      -54.62     58.88 o 
   7   5  14       13.10       -8.53     53.14 o 
  -7   6  14      447.36      329.20    193.03 o 
  -6   6  14      116.41      161.19     41.74 o 
  -5   6  14      113.54      184.10     40.16 o 
  -4   6  14      107.24      108.61     38.21 o 
  -3   6  14      904.07     1021.87     70.51 o 
  -2   6  14     2260.92     2156.04     81.40 o 
  -1   6  14      959.85     1074.34     58.69 o 
   0   6  14       41.72       72.54     24.42 o 
   1   6  14       27.63       44.43     39.08 o 
   2   6  14     3488.59     3235.32    127.54 o 
   3   6  14     1786.96     2033.12    105.50 o 
   4   6  14       12.33       18.47     41.75 o 
   5   6  14       80.80       79.48     42.71 o 
   6   6  14       96.64       51.31     67.01 o 
  -7   7  14      102.31       67.10     51.32 o 
  -6   7  14        1.63       24.79     34.32 o 
  -5   7  14       45.83       35.09     39.78 o 
  -4   7  14        2.77       21.88     31.06 o 
  -3   7  14       51.30       45.62     28.61 o 
  -2   7  14      601.49      614.40     49.60 o 
  -1   7  14      495.01      532.16     47.87 o 
   0   7  14        3.62       20.72     25.56 o 
   1   7  14       20.07        4.24     30.61 o 
   2   7  14      333.31      222.59     46.10 o 
   3   7  14     1496.17     1458.63    134.79 o 
   4   7  14      213.09      235.85     52.76 o 
   5   7  14       52.76       69.45     46.67 o 
   6   7  14       85.03      127.50     56.22 o 
  -6   8  14        3.01      -25.78     48.00 o 
  -5   8  14       14.61       17.13     37.71 o 
  -4   8  14      141.35      107.42     60.57 o 
  -3   8  14        6.56       60.20     30.09 o 
  -2   8  14       52.48       49.95     29.41 o 
  -1   8  14       77.18       29.65     26.31 o 
   0   8  14        7.48       26.40     24.95 o 
   1   8  14       18.61        4.66     33.59 o 
   2   8  14      133.52      158.36     43.16 o 
   3   8  14       19.43       21.74     36.08 o 
   4   8  14       70.90       31.99     48.43 o 
   5   8  14       40.98       78.97     48.42 o 
  -6   9  14       51.18      154.79     61.18 o 
  -5   9  14        2.90        9.77     35.15 o 
  -4   9  14      174.75      198.97     43.71 o 
  -3   9  14      302.53      288.06     47.66 o 
  -2   9  14       25.45       14.34     30.30 o 
  -1   9  14      912.82      987.82     65.94 o 
   0   9  14      610.15      712.00     70.63 o 
   1   9  14      129.67       84.08     43.02 o 
   2   9  14      616.27      627.88     71.08 o 
   3   9  14       65.27       45.94     96.19 o 
   4   9  14        4.03       47.63     51.61 o 
   5   9  14      363.14      375.60     82.40 o 
  -5  10  14       53.82       39.19     52.16 o 
  -4  10  14      115.28       63.49     41.67 o 
  -3  10  14      105.85       98.86     40.91 o 
  -2  10  14      137.81      151.88     42.52 o 
  -1  10  14     1598.77     1545.54     95.36 o 
   0  10  14      264.29      192.34     51.53 o 
   1  10  14      107.46      104.71     73.93 o 
   2  10  14        0.80      -26.79     42.94 o 
   3  10  14      106.92       92.39     56.94 o 
   4  10  14       31.26       10.01     48.93 o 
  -4  11  14       10.62        9.89     49.02 o 
  -3  11  14       27.17      116.78     45.00 o 
  -2  11  14        9.38       62.22     39.39 o 
  -1  11  14        3.92      -56.72     37.82 o 
   0  11  14        8.72       12.50     42.13 o 
   1  11  14       35.59        0.62     61.42 o 
   2  11  14      120.62       76.26     75.81 o 
   3  11  14       19.02      -14.08     52.92 o 
  -1  12  14       31.29      -42.41     43.16 o 
   0  12  14       90.54       32.06     53.49 o 
   1  12  14       26.73       14.76     46.59 o 
  -8   1  15       66.34       20.85     41.71 o 
  -7   1  15       41.65       31.55     35.51 o 
  -6   1  15       83.10       73.07     38.61 o 
  -5   1  15        1.48       48.00     27.44 o 
  -4   1  15      354.56      343.10     37.04 o 
  -3   1  15      714.91      763.80     60.51 o 
  -2   1  15      240.38      238.16     36.39 o 
  -1   1  15     4657.81     4560.62    117.33 o 
   0   1  15     4029.04     3816.70    103.49 o 
   1   1  15      514.16      567.27     67.49 o 
   2   1  15      795.51      761.34     67.31 o 
   3   1  15     1996.32     2046.23    115.86 o 
   4   1  15      191.16      253.03     42.04 o 
   5   1  15      403.44      508.22     55.24 o 
   6   1  15      222.48      187.41     44.88 o 
   7   1  15      119.91      146.77     58.76 o 
  -8   2  15       14.73      -12.53     40.71 o 
  -7   2  15      203.19      166.39     48.60 o 
  -6   2  15       85.16      138.32     45.17 o 
  -5   2  15        5.15       -8.65     26.48 o 
  -4   2  15      776.47      910.26     53.51 o 
  -3   2  15      158.84      146.46     28.49 o 
  -2   2  15        4.72       -9.09     16.55 o 
  -1   2  15      708.02      704.87     53.46 o 
   0   2  15     1402.94     1339.24     58.23 o 
   1   2  15        2.81      -13.47     16.50 o 
   2   2  15      495.44      493.77     39.55 o 
   3   2  15     1706.77     1619.32     71.03 o 
   4   2  15      105.01       80.19     36.01 o 
   5   2  15       42.08       58.86     37.08 o 
   6   2  15      519.71      539.75     73.69 o 
   7   2  15       96.78       77.59     52.39 o 
  -8   3  15        1.28      -22.93     58.61 o 
  -7   3  15        6.16       93.99     46.34 o 
  -6   3  15      238.43      189.41     41.51 o 
  -5   3  15      182.61      123.16     35.31 o 
  -4   3  15      340.40      265.02     42.85 o 
  -3   3  15       14.77       -4.18     28.50 o 
  -2   3  15       21.98       54.68     22.40 o 
  -1   3  15      679.01      727.62     53.30 o 
   0   3  15      445.38      382.49     36.61 o 
   1   3  15      762.90      792.69     60.19 o 
   2   3  15       41.36       28.44     27.02 o 
   3   3  15      280.17      280.87     38.96 o 
   4   3  15      176.42      223.45     35.25 o 
   5   3  15       46.83       85.59     39.09 o 
   6   3  15        0.01       67.71     51.10 o 
   7   3  15       13.97        5.78     50.65 o 
  -8   4  15        2.17      -70.71     47.14 o 
  -7   4  15      188.61      133.06     49.70 o 
  -6   4  15       81.44       67.48     35.75 o 
  -5   4  15        0.42      -17.42     35.04 o 
  -4   4  15     4668.68     4741.72    210.23 o 
  -3   4  15      123.06      147.03     28.92 o 
  -2   4  15       39.21       44.86     22.47 o 
  -1   4  15     1018.98     1125.75     57.55 o 
   0   4  15     1725.24     1782.13     69.58 o 
   1   4  15       81.32       85.76     24.58 o 
   2   4  15      466.61      453.81     44.31 o 
   3   4  15        3.80       41.11     28.69 o 
   4   4  15        2.93       14.68     31.43 o 
   5   4  15      142.19      149.95     48.18 o 
   6   4  15       16.44       39.64     51.97 o 
   7   4  15        0.14      -12.53     53.85 o 
  -7   5  15       78.30       93.33     45.61 o 
  -6   5  15      617.98      804.07     71.85 o 
  -5   5  15       91.07       48.67     53.40 o 
  -4   5  15      715.69      685.72     62.42 o 
  -3   5  15      739.07      680.50     59.87 o 
  -2   5  15        1.38       14.93     20.89 o 
  -1   5  15     2926.64     2752.28     89.81 o 
   0   5  15        6.41        1.32     22.99 o 
   1   5  15        0.23       -2.03     19.96 o 
   2   5  15       71.88      169.40     40.72 o 
   3   5  15      561.22      696.70     56.02 o 
   4   5  15       46.54       51.49     31.85 o 
   5   5  15      130.46      161.74     48.07 o 
   6   5  15      287.95      324.14     68.60 o 
   7   5  15       20.59       56.57     60.75 o 
  -7   6  15        1.25       11.91     47.37 o 
  -6   6  15       10.73        8.62     43.62 o 
  -5   6  15        8.48       29.96     30.64 o 
  -4   6  15      229.74      227.69     43.40 o 
  -3   6  15      316.77      322.23     45.44 o 
  -2   6  15     1052.26     1027.01     59.88 o 
  -1   6  15        5.36       17.15     22.59 o 
   0   6  15      357.57      313.33     37.20 o 
   1   6  15        8.96      -17.80     29.72 o 
   2   6  15      199.85      187.32     42.17 o 
   3   6  15      733.69      633.92     87.25 o 
   4   6  15       36.05       22.41     36.93 o 
   5   6  15       26.78       -7.64     39.64 o 
   6   6  15        4.31      105.11     71.65 o 
  -7   7  15      181.41      265.24     75.53 o 
  -6   7  15       80.23      103.10     42.76 o 
  -5   7  15       13.21        2.23     30.41 o 
  -4   7  15      451.18      559.89     60.47 o 
  -3   7  15        3.08       29.26     30.66 o 
  -2   7  15       95.41       79.44     30.34 o 
  -1   7  15      193.14      191.11     40.83 o 
   0   7  15       68.54       45.69     29.42 o 
   1   7  15        6.45       11.70     37.18 o 
   2   7  15       36.87       35.58     34.20 o 
   3   7  15      688.31      665.90     68.69 o 
   4   7  15       11.80       34.87     38.65 o 
   5   7  15       52.21       31.86     61.87 o 
   6   7  15       46.78       96.98     79.55 o 
  -6   8  15      104.86      128.05     57.02 o 
  -5   8  15        3.34       -7.37     35.97 o 
  -4   8  15      104.50      121.52     43.66 o 
  -3   8  15      383.59      321.05     49.85 o 
  -2   8  15      393.00      486.65     56.47 o 
  -1   8  15      659.91      726.70     56.20 o 
   0   8  15      767.45      927.34     76.52 o 
   1   8  15        5.67        0.60     31.78 o 
   2   8  15      504.65      543.37     83.93 o 
   3   8  15      641.86      504.16     72.89 o 
   4   8  15        2.59       -9.95     43.74 o 
   5   8  15       16.65       30.20     47.44 o 
  -5   9  15        3.68      -11.39     34.71 o 
  -4   9  15        0.62       -5.44     31.05 o 
  -3   9  15        9.90       45.00     34.42 o 
  -2   9  15       40.88       12.35     31.53 o 
  -1   9  15      219.85      194.70     37.00 o 
   0   9  15       85.23      -24.12     33.70 o 
   1   9  15        1.55       -2.40     45.31 o 
   2   9  15        0.12        6.16     38.74 o 
   3   9  15        2.10       -3.54     46.42 o 
   4   9  15      108.55      119.84     90.46 o 
  -4  10  15        6.80       -2.74     38.79 o 
  -3  10  15       65.23       65.05     36.53 o 
  -2  10  15       36.46       59.65     38.47 o 
  -1  10  15       90.97       97.53    105.11 o 
   0  10  15       88.80       74.49     43.61 o 
   1  10  15       30.94       64.09     42.61 o 
   2  10  15      202.24      168.87     52.04 o 
   3  10  15       69.92      103.26     61.99 o 
   4  10  15       40.71      -48.76     95.56 o 
  -3  11  15      159.61      115.52     47.74 o 
  -2  11  15       22.03       24.99     38.16 o 
  -1  11  15      246.80      173.32     69.44 o 
   0  11  15      167.20       98.63     47.39 o 
   1  11  15        0.48      -42.71     40.84 o 
   2  11  15       44.96      -31.70     41.68 o 
  -8   0  16      563.93      617.94    122.31 o 
  -7   0  16      106.08       66.25     63.71 o 
  -6   0  16       82.64       58.61     54.79 o 
  -5   0  16        0.84      -22.93     38.22 o 
  -4   0  16       10.04        6.04     30.61 o 
  -3   0  16       26.61       58.05     44.59 o 
  -2   0  16      646.24      635.05    123.59 o 
  -1   0  16        4.57      -20.35     45.23 o 
   0   0  16     2531.64     2697.15    322.35 o 
   1   0  16     1561.23     1450.30     85.89 o 
   2   0  16      317.52      395.97     51.90 o 
   3   0  16     2906.21     2703.65    200.03 o 
   4   0  16      342.72      160.54     84.09 o 
   5   0  16       74.18       90.46     80.27 o 
   6   0  16        7.99       35.72     59.03 o 
   7   0  16       33.93     -103.20     89.19 o 
  -8   1  16       30.75        5.49     46.23 o 
  -7   1  16        6.90      -10.90     50.33 o 
  -6   1  16       66.34       47.83     43.32 o 
  -5   1  16       99.64       93.01     31.56 o 
  -4   1  16      227.68      229.11     33.44 o 
  -3   1  16       60.13       70.88     24.48 o 
  -2   1  16      189.78      149.03     34.03 o 
  -1   1  16       82.25      110.61     24.63 o 
   0   1  16      456.03      457.64     64.85 o 
   1   1  16      234.01      228.03     38.45 o 
   2   1  16      197.23      193.89     33.47 o 
   3   1  16      390.80      324.83     44.78 o 
   4   1  16      113.33      100.08     49.70 o 
   5   1  16      118.75      147.02     55.08 o 
   6   1  16       37.63        4.73     46.92 o 
   7   1  16      168.61      152.75     64.53 o 
  -8   2  16       18.50       79.70     47.76 o 
  -7   2  16        6.09       10.15     45.87 o 
  -6   2  16        6.46       34.08     35.90 o 
  -5   2  16       13.13       18.42     26.71 o 
  -4   2  16        1.35       -6.84     20.09 o 
  -3   2  16      125.58      127.62     28.73 o 
  -2   2  16      264.57      272.62     46.71 o 
  -1   2  16      339.31      406.40     39.01 o 
   0   2  16      554.68      519.02     41.22 o 
   1   2  16      620.66      584.57     59.33 o 
   2   2  16        0.34        6.67     23.50 o 
   3   2  16        1.71       23.30     27.55 o 
   4   2  16       68.70      177.04     91.10 o 
   5   2  16      152.22       95.53     46.84 o 
   6   2  16       20.67       74.07     67.53 o 
   7   2  16       77.99      245.03     77.44 o 
  -8   3  16        1.70       -9.81     43.52 o 
  -7   3  16       26.87       40.96     44.53 o 
  -6   3  16      428.23      523.54     70.55 o 
  -5   3  16       35.49       -0.34     26.08 o 
  -4   3  16      263.29      287.80     43.77 o 
  -3   3  16     1671.70     1676.13     82.47 o 
  -2   3  16       45.64       24.34     21.30 o 
  -1   3  16     1169.59     1175.40     59.34 o 
   0   3  16     3238.25     3270.88     97.51 o 
   1   3  16      926.11     1017.60     54.57 o 
   2   3  16      211.09      231.85     54.95 o 
   3   3  16      471.20      488.12    115.05 o 
   4   3  16      128.57      133.04     38.07 o 
   5   3  16        4.70       -5.07     56.75 o 
   6   3  16      237.57      249.95     98.11 o 
   7   3  16      200.38       90.03     72.42 o 
  -7   4  16        5.48      -25.06     40.98 o 
  -6   4  16      734.08      654.38     79.40 o 
  -5   4  16       82.31       68.96     42.22 o 
  -4   4  16     2410.31     2387.53    166.91 o 
  -3   4  16        1.31        8.96     23.24 o 
  -2   4  16      203.20      212.03     32.51 o 
  -1   4  16     1692.04     1789.66     73.74 o 
   0   4  16       85.33      104.90     26.50 o 
   1   4  16      359.88      486.48     56.27 o 
   2   4  16      469.64      446.38     52.82 o 
   3   4  16        4.30       38.07     32.60 o 
   4   4  16      192.46      183.95     52.60 o 
   5   4  16       76.10       35.64     45.51 o 
   6   4  16      130.99      155.77     96.83 o 
   7   4  16       26.60       34.04     69.21 o 
  -7   5  16        2.08       54.97     43.71 o 
  -6   5  16       46.53       51.73     33.07 o 
  -5   5  16      199.46      130.62     36.73 o 
  -4   5  16       66.78       92.27     35.03 o 
  -3   5  16      164.99      161.58     38.00 o 
  -2   5  16      139.52      124.84     29.53 o 
  -1   5  16      813.12      777.35     59.58 o 
   0   5  16       50.67       11.66     22.28 o 
   1   5  16     1459.87     1401.97    106.12 o 
   2   5  16      723.12      770.57     66.25 o 
   3   5  16     1060.89      906.98     72.88 o 
   4   5  16        0.91      -13.93     31.45 o 
   5   5  16       24.89      -33.16     54.75 o 
   6   5  16       31.68       24.15     70.69 o 
  -7   6  16       41.58       -3.09     51.98 o 
  -6   6  16      468.06      518.70     83.22 o 
  -5   6  16       78.36       57.06     35.67 o 
  -4   6  16      292.65      225.74     44.13 o 
  -3   6  16      793.14     1020.59     74.75 o 
  -2   6  16      492.54      478.53     45.23 o 
  -1   6  16      324.79      264.22     51.68 o 
   0   6  16     1091.80     1105.69     61.92 o 
   1   6  16      421.13      485.06     57.26 o 
   2   6  16      407.23      468.05     58.76 o 
   3   6  16     1424.47     1412.65    187.31 o 
   4   6  16       14.28       11.49     32.61 o 
   5   6  16      179.08      130.73     46.28 o 
   6   6  16      134.20      180.61     85.87 o 
  -6   7  16       28.74        2.93     49.04 o 
  -5   7  16       32.79       40.07     32.08 o 
  -4   7  16       14.13       22.54     29.81 o 
  -3   7  16       35.17        2.34     27.24 o 
  -2   7  16      632.79      661.21     96.39 o 
  -1   7  16       34.53      -15.99     27.40 o 
   0   7  16      192.88      225.20     35.86 o 
   1   7  16       30.77       50.16     50.86 o 
   2   7  16      307.43      303.98     53.63 o 
   3   7  16      173.08      256.35     49.59 o 
   4   7  16      114.78       67.26     48.27 o 
   5   7  16       31.64       48.49     41.81 o 
  -6   8  16       23.99       27.26     37.47 o 
  -5   8  16        0.14       15.03     43.01 o 
  -4   8  16       18.18        7.36     31.68 o 
  -3   8  16       24.71       53.50     31.37 o 
  -2   8  16      126.00      171.26     40.89 o 
  -1   8  16      189.78      201.54     36.53 o 
   0   8  16       23.58       -3.85     28.22 o 
   1   8  16       47.43       44.85     37.10 o 
   2   8  16       26.80       50.51     47.94 o 
   3   8  16        5.61       20.91     39.39 o 
   4   8  16       25.41      -62.13     43.84 o 
   5   8  16        0.76      -12.44     52.08 o 
  -5   9  16        0.14       16.58     37.83 o 
  -4   9  16       34.33       58.29     36.79 o 
  -3   9  16      497.05      540.09     63.25 o 
  -2   9  16      184.01      167.82     50.97 o 
  -1   9  16      120.84      132.36     36.19 o 
   0   9  16      722.73      693.16     88.60 o 
   1   9  16       98.69       28.87     62.96 o 
   2   9  16       26.00       55.15     42.91 o 
   3   9  16      223.43      281.21     72.51 o 
   4   9  16       62.00      -13.71     70.71 o 
  -4  10  16      172.59      207.98     50.49 o 
  -3  10  16      233.37      203.55     47.20 o 
  -2  10  16       53.54       60.75     39.51 o 
  -1  10  16      436.28      218.10     60.18 o 
   0  10  16      154.89      203.70     52.65 o 
   1  10  16       67.29       71.40     44.00 o 
   2  10  16        4.79       18.56     54.19 o 
   3  10  16       12.09      -33.99     49.39 o 
  -2  11  16       53.87      -14.33     33.33 o 
  -1  11  16       13.05       68.61     54.11 o 
   0  11  16       12.93       10.39     40.08 o 
   1  11  16       97.35      153.74     55.79 o 
   2  11  16       23.64        6.49     86.64 o 
  -8   1  17       14.27       44.97     49.09 o 
  -7   1  17        2.71      -38.22     34.68 o 
  -6   1  17       33.68       24.30     36.81 o 
  -5   1  17       80.88       54.99     46.50 o 
  -4   1  17       32.28       33.38     28.87 o 
  -3   1  17     1137.86     1213.23     89.38 o 
  -2   1  17      700.99      757.87     50.32 o 
  -1   1  17       62.65       22.57     21.14 o 
   0   1  17     1145.08     1099.52     56.42 o 
   1   1  17     1049.81      928.49     85.21 o 
   2   1  17        0.01       38.25     28.50 o 
   3   1  17     1278.81     1220.31     78.01 o 
   4   1  17      979.12      880.53     94.14 o 
   5   1  17       56.18       75.81     52.25 o 
   6   1  17      132.45      148.66     75.17 o 
   7   1  17       31.52      135.06     99.38 o 
  -8   2  17       53.48      113.34     54.50 o 
  -7   2  17       61.63       73.53     46.78 o 
  -6   2  17      180.05      226.34     56.95 o 
  -5   2  17      147.37      145.94     37.81 o 
  -4   2  17        1.77      -16.36     20.56 o 
  -3   2  17     1874.27     1795.09     85.29 o 
  -2   2  17      252.65      338.11     37.82 o 
  -1   2  17       30.94        9.05     24.31 o 
   0   2  17     1034.48     1071.06     57.51 o 
   1   2  17      901.38      876.98     56.64 o 
   2   2  17       68.15       80.43     31.60 o 
   3   2  17      368.76      376.61     49.30 o 
   4   2  17     1288.73     1272.61    177.10 o 
   5   2  17        0.01       29.95     50.20 o 
   6   2  17       59.25      -75.17     72.62 o 
   7   2  17       64.67      -72.62     84.09 o 
  -7   3  17       10.14      -43.26     43.32 o 
  -6   3  17       90.35      100.56     40.28 o 
  -5   3  17        9.18       -5.68     28.22 o 
  -4   3  17      307.97      323.37     46.39 o 
  -3   3  17      170.17      186.00     39.65 o 
  -2   3  17        6.19       -4.07     20.65 o 
  -1   3  17       14.72       17.07     20.31 o 
   0   3  17       63.39       69.28     23.45 o 
   1   3  17       84.86       70.23     24.44 o 
   2   3  17        1.03      -37.93     25.29 o 
   3   3  17      163.96      179.45     42.18 o 
   4   3  17      154.67       77.58     51.74 o 
   5   3  17       24.82       -5.41     49.51 o 
   6   3  17        0.03      -52.24     68.80 o 
  -7   4  17       56.08       28.81     51.67 o 
  -6   4  17      788.61      712.53     71.28 o 
  -5   4  17        8.98      -23.66     43.32 o 
  -4   4  17        0.16      -31.17     24.48 o 
  -3   4  17      863.00      947.48     64.92 o 
  -2   4  17      280.35      257.72     35.89 o 
  -1   4  17     1047.19     1102.03     61.16 o 
   0   4  17      843.13      801.98     52.66 o 
   1   4  17        2.56       -9.16     20.44 o 
   2   4  17       20.89       32.49     29.03 o 
   3   4  17      464.09      527.00    119.94 o 
   4   4  17      187.00      212.39     46.00 o 
   5   4  17        9.77       -5.88     51.60 o 
   6   4  17       45.21      189.84    110.85 o 
  -7   5  17      115.56      119.32    118.49 o 
  -6   5  17      312.51      270.56     50.71 o 
  -5   5  17      372.74      383.95     52.14 o 
  -4   5  17      303.39      333.95     50.45 o 
  -3   5  17      897.55      923.69     71.63 o 
  -2   5  17        3.66       16.33     21.69 o 
  -1   5  17      593.99      565.12     80.36 o 
   0   5  17     1745.39     1738.32     80.73 o 
   1   5  17       12.63       38.89     31.89 o 
   2   5  17       22.51      -15.54     30.83 o 
   3   5  17      445.24      607.99     91.05 o 
   4   5  17      992.27     1099.43     82.58 o 
   5   5  17      187.24      202.58    112.12 o 
   6   5  17       34.41       24.21     91.74 o 
  -6   6  17       17.31       41.10     36.12 o 
  -5   6  17       65.36       82.28     46.97 o 
  -4   6  17       12.75       38.33     31.80 o 
  -3   6  17       23.92       42.65     31.63 o 
  -2   6  17      811.95      853.40     58.90 o 
  -1   6  17        3.36        8.48     22.38 o 
   0   6  17     1300.85     1216.65     65.72 o 
   1   6  17      192.90      138.27     40.09 o 
   2   6  17       87.15       63.26     43.65 o 
   3   6  17       17.83       25.02     28.75 o 
   4   6  17        1.97       17.78     38.04 o 
   5   6  17        1.12       10.69     49.39 o 
   6   6  17       14.63      146.52    112.12 o 
  -6   7  17      117.75      118.28     63.01 o 
  -5   7  17      134.84      144.80     45.45 o 
  -4   7  17        5.71        7.02     32.56 o 
  -3   7  17      424.46      320.12     59.08 o 
  -2   7  17      384.48      459.20     57.48 o 
  -1   7  17       35.51       31.04     27.64 o 
   0   7  17      192.09      147.02     43.36 o 
   1   7  17       58.12       59.85     64.57 o 
   2   7  17       64.66       71.76     37.35 o 
   3   7  17      438.93      383.56     65.15 o 
   4   7  17      251.87      193.17     89.82 o 
   5   7  17       15.53       17.51     50.55 o 
  -5   8  17       35.97       66.18     40.09 o 
  -4   8  17       18.72       23.75     39.53 o 
  -3   8  17      144.07      125.68     38.74 o 
  -2   8  17      493.44      409.02     55.01 o 
  -1   8  17       54.73       29.17     28.39 o 
   0   8  17      838.75      783.25    138.97 o 
   1   8  17      233.91      177.99     99.79 o 
   2   8  17        0.48       40.09     49.09 o 
   3   8  17      190.79      232.10     54.46 o 
   4   8  17       59.52        8.47     51.59 o 
  -5   9  17        1.08       10.84     37.71 o 
  -4   9  17        0.07       12.11     33.48 o 
  -3   9  17      215.64      212.26     51.83 o 
  -2   9  17       23.36       33.06     36.26 o 
  -1   9  17       33.54       41.08     45.87 o 
   0   9  17        4.76      -43.48     29.29 o 
   1   9  17        0.19       30.02     41.22 o 
   2   9  17       14.87      -15.98     38.59 o 
   3   9  17        2.89        9.30     47.04 o 
   4   9  17        7.95       10.44     50.14 o 
  -3  10  17      146.70      237.41     61.06 o 
  -2  10  17      199.06      167.51     45.76 o 
  -1  10  17        5.77       11.17     45.21 o 
   0  10  17       57.59       56.15     43.62 o 
   1  10  17      137.44       98.26     70.91 o 
   2  10  17        0.03      -12.19     62.34 o 
  -1  11  17        0.32       18.84     52.91 o 
   0  11  17      212.40      351.69     76.22 o 
  -7   0  18       30.87        0.00     61.16 o 
  -6   0  18       52.65       40.77     58.61 o 
  -5   0  18      249.64      453.58     96.83 o 
  -4   0  18      349.95      431.15     61.08 o 
  -3   0  18      181.74      112.72     79.63 o 
  -2   0  18       88.30       60.58     34.90 o 
  -1   0  18      155.65      116.82     41.54 o 
   0   0  18     2059.27     2084.44    178.37 o 
   1   0  18     1849.27     1788.51    326.17 o 
   2   0  18      105.71      113.81     37.59 o 
   3   0  18      113.10      160.54     76.45 o 
   4   0  18      127.18      196.21     86.64 o 
   5   0  18       16.12      100.65     76.45 o 
   6   0  18       72.93      221.69     90.46 o 
  -7   1  18        1.20       -4.87     63.07 o 
  -6   1  18        9.81       26.27     39.00 o 
  -5   1  18      158.29      120.29     35.49 o 
  -4   1  18       10.15       16.88     23.63 o 
  -3   1  18        0.54       27.28     22.08 o 
  -2   1  18       50.61       90.42     25.61 o 
  -1   1  18       26.72        1.42     20.64 o 
   0   1  18      875.77      939.82     54.96 o 
   1   1  18      302.81      275.81     43.08 o 
   2   1  18        4.00       14.47     21.66 o 
   3   1  18       32.99      134.42     53.15 o 
   4   1  18       23.31      -20.75    104.48 o 
   5   1  18       59.10      125.14     61.59 o 
   6   1  18       37.62      110.66     64.30 o 
  -7   2  18        2.20      -24.63     36.41 o 
  -6   2  18       20.66       24.24     42.23 o 
  -5   2  18        0.66       11.14     29.39 o 
  -4   2  18       99.69       25.87     32.22 o 
  -3   2  18       37.67       57.78     25.31 o 
  -2   2  18      261.76      259.70     43.03 o 
  -1   2  18       15.81       18.02     21.32 o 
   0   2  18      139.77      114.55     57.01 o 
   1   2  18       14.83       -0.41     21.52 o 
   2   2  18      222.21      235.92     42.48 o 
   3   2  18       70.00       93.94     40.02 o 
   4   2  18      141.11      108.49     66.25 o 
   5   2  18       64.15      107.06     56.90 o 
   6   2  18       11.71       52.24     84.09 o 
  -7   3  18        1.73       39.42     46.34 o 
  -6   3  18      108.84      198.71     46.05 o 
  -5   3  18      927.25      826.64     91.96 o 
  -4   3  18       81.61       58.96     31.04 o 
  -3   3  18      598.84      587.87     57.41 o 
  -2   3  18     1080.12     1136.28     63.22 o 
  -1   3  18        0.14      -25.98     20.19 o 
   0   3  18     1627.55     1738.51     73.63 o 
   1   3  18       16.20       13.66     23.09 o 
   2   3  18      603.96      645.04    120.51 o 
   3   3  18      284.41      293.33     47.95 o 
   4   3  18     1292.22     1134.50    107.71 o 
   5   3  18      176.50      184.81     65.10 o 
   6   3  18       72.65      -19.11     73.90 o 
  -7   4  18       66.53       36.35     48.04 o 
  -6   4  18      240.93      100.44     51.59 o 
  -5   4  18       25.31       13.60     40.08 o 
  -4   4  18        0.53       -0.82     28.23 o 
  -3   4  18      264.33      296.92     39.68 o 
  -2   4  18        3.27        8.32     22.41 o 
  -1   4  18     1037.61     1058.53     76.25 o 
   0   4  18       44.40       22.17     24.68 o 
   1   4  18       29.30      -21.24     29.65 o 
   2   4  18        0.16       21.50     31.87 o 
   3   4  18       51.31       31.79     35.64 o 
   4   4  18      700.44      595.53    123.55 o 
   5   4  18        6.15       -4.98     53.46 o 
   6   4  18        1.93       47.14     85.37 o 
  -7   5  18      101.81      151.17     61.79 o 
  -6   5  18       14.25       33.55     33.54 o 
  -5   5  18       13.72        6.00     34.15 o 
  -4   5  18        1.06       24.66     28.99 o 
  -3   5  18       62.79       25.75     39.10 o 
  -2   5  18        0.40       25.46     22.67 o 
  -1   5  18        3.54       22.81     26.48 o 
   0   5  18     1637.01     1456.42    105.44 o 
   1   5  18     2975.69     2899.24    120.41 o 
   2   5  18      387.97      394.92     56.01 o 
   3   5  18       96.58       90.78     40.92 o 
   4   5  18      139.48      168.19     63.06 o 
   5   5  18        4.59      131.23     94.28 o 
   6   5  18        1.42      -81.54     87.91 o 
  -6   6  18       10.42       27.27     34.95 o 
  -5   6  18      587.93      748.03     75.66 o 
  -4   6  18        7.68      -13.88     29.50 o 
  -3   6  18     1133.39      971.42     76.34 o 
  -2   6  18      171.86      161.79     33.84 o 
  -1   6  18      282.75      301.65     48.82 o 
   0   6  18     2852.92     3030.74    168.82 o 
   1   6  18     1890.01     2042.15    128.37 o 
   2   6  18       36.90       73.51     37.15 o 
   3   6  18       35.83       26.06     35.57 o 
   4   6  18      179.02      265.12     55.63 o 
   5   6  18        0.73     -110.85     73.90 o 
  -6   7  18        6.17       44.03     39.19 o 
  -5   7  18       51.88       40.55     48.90 o 
  -4   7  18        6.01       26.76     33.19 o 
  -3   7  18       36.48       63.77     36.26 o 
  -2   7  18      182.28       95.20     37.64 o 
  -1   7  18       65.22       80.57     31.97 o 
   0   7  18      357.14      340.89     54.22 o 
   1   7  18      611.74      710.55     71.46 o 
   2   7  18       14.02        4.80     34.95 o 
   3   7  18        4.89       -3.72     41.17 o 
   4   7  18       91.90      112.22     54.91 o 
   5   7  18       51.81       99.91     58.19 o 
  -5   8  18       25.18       36.36     39.59 o 
  -4   8  18       25.47       23.57     41.89 o 
  -3   8  18       31.01       -6.10     32.78 o 
  -2   8  18      126.76       57.64     40.91 o 
  -1   8  18        0.03       -1.72     27.92 o 
   0   8  18       15.71       42.06     39.11 o 
   1   8  18        9.64      -25.91     39.74 o 
   2   8  18        4.42       47.66     38.58 o 
   3   8  18        2.42       -8.64     39.56 o 
   4   8  18       39.18       34.73     48.39 o 
  -4   9  18        2.85       76.22     40.83 o 
  -3   9  18      327.45      332.35     55.86 o 
  -2   9  18      619.59      683.39     72.43 o 
  -1   9  18      101.20      125.42     54.60 o 
   0   9  18      210.24      220.13     53.15 o 
   1   9  18      139.09      178.68     51.66 o 
   2   9  18       38.84       35.04     44.22 o 
   3   9  18       96.93       55.73     50.35 o 
  -3  10  18      433.29      399.77     84.46 o 
  -2  10  18      123.08       73.47     42.02 o 
  -1  10  18       19.81       51.33     51.84 o 
   0  10  18       35.68       57.59     42.96 o 
   1  10  18        9.65        7.59     46.09 o 
   2  10  18       31.94       46.52     47.01 o 
  -7   1  19        0.35       68.43     50.43 o 
  -6   1  19       60.86       74.28     41.89 o 
  -5   1  19      443.90      427.00     53.09 o 
  -4   1  19      158.24      114.31     29.56 o 
  -3   1  19      355.89      476.09     74.11 o 
  -2   1  19     1105.02     1074.11     62.71 o 
  -1   1  19      135.92      102.45     33.57 o 
   0   1  19      665.84      730.62     58.27 o 
   1   1  19      733.61      721.06     50.35 o 
   2   1  19       57.32       93.57     32.86 o 
   3   1  19       99.41       55.74     49.33 o 
   4   1  19      502.53      331.19     73.47 o 
   5   1  19      137.42       95.18     61.71 o 
   6   1  19        2.10      155.41     66.21 o 
  -7   2  19        1.05       51.71     45.71 o 
  -6   2  19        1.04       -6.85     43.13 o 
  -5   2  19      763.22      788.87     70.38 o 
  -4   2  19        7.74       45.01     29.70 o 
  -3   2  19       95.13       59.55     36.23 o 
  -2   2  19      215.14      154.55     53.55 o 
  -1   2  19      244.95      206.24     34.45 o 
   0   2  19      611.75      644.94     94.41 o 
   1   2  19      179.59      166.45     32.31 o 
   2   2  19      907.74     1021.17     78.23 o 
   3   2  19        8.91       58.64     50.46 o 
   4   2  19      916.23      813.86     98.09 o 
   5   2  19      197.59      187.49     70.90 o 
   6   2  19       43.44       53.51     90.46 o 
  -7   3  19       35.93       15.90     64.34 o 
  -6   3  19        5.83      -10.72     43.96 o 
  -5   3  19        4.53       24.14     31.01 o 
  -4   3  19        1.78      -21.94     29.37 o 
  -3   3  19       45.24        3.87     47.76 o 
  -2   3  19       15.49       23.45     23.37 o 
  -1   3  19      207.12      219.58     34.49 o 
   0   3  19       17.04       23.21     23.24 o 
   1   3  19     1389.27     1405.15     73.56 o 
   2   3  19      175.57      169.73     67.21 o 
   3   3  19        9.16       51.78     33.16 o 
   4   3  19       31.21       81.58     58.37 o 
   5   3  19        1.88       37.10     53.60 o 
   6   3  19       93.57       61.16     94.28 o 
  -7   4  19        0.06        8.92     67.53 o 
  -6   4  19      236.27      241.47     63.49 o 
  -5   4  19      250.82      266.69    137.60 o 
  -4   4  19       27.14       28.84     31.05 o 
  -3   4  19       13.30       47.22     26.49 o 
  -2   4  19       90.13      117.42     31.83 o 
  -1   4  19      203.66      187.89     34.13 o 
   0   4  19       91.81       68.19     28.87 o 
   1   4  19       16.75       78.77     33.47 o 
   2   4  19      295.66      306.19     51.50 o 
   3   4  19       15.94       -3.94     32.90 o 
   4   4  19      507.90      477.14    163.09 o 
   5   4  19       49.19       45.65     57.47 o 
   6   4  19       45.48       62.43     93.01 o 
  -6   5  19       31.10       15.17     36.82 o 
  -5   5  19      221.71      198.17     47.80 o 
  -4   5  19        8.64       63.39     34.16 o 
  -3   5  19        8.37       -5.31     28.49 o 
  -2   5  19     1298.27     1320.62     89.93 o 
  -1   5  19      215.53      197.19     35.87 o 
   0   5  19        8.49        1.52     25.36 o 
   1   5  19     1296.85     1427.90    132.65 o 
   2   5  19      469.13      498.72     61.22 o 
   3   5  19      120.48      124.84     45.64 o 
   4   5  19       63.27       39.38     52.28 o 
   5   5  19      195.56      273.93    118.49 o 
  -6   6  19       14.93       27.43     38.51 o 
  -5   6  19       12.70      101.44     40.35 o 
  -4   6  19       43.56       51.50     34.76 o 
  -3   6  19      783.19      748.26     96.92 o 
  -2   6  19        0.32       29.12     27.62 o 
  -1   6  19       73.46      106.63     32.75 o 
   0   6  19       94.71      116.19     38.68 o 
   1   6  19      294.19      280.64     59.84 o 
   2   6  19       91.39       24.76     35.78 o 
   3   6  19       99.78      127.59     45.19 o 
   4   6  19        2.89      -10.13     38.75 o 
   5   6  19        3.97        6.37     95.56 o 
  -5   7  19       33.33       36.90     39.84 o 
  -4   7  19       58.59       60.81     38.87 o 
  -3   7  19       63.70       62.90     35.34 o 
  -2   7  19      166.86      174.34     42.64 o 
  -1   7  19        9.57        4.03     29.66 o 
   0   7  19       14.69       30.64     33.79 o 
   1   7  19      464.36      553.21     73.03 o 
   2   7  19      445.28      515.21     67.21 o 
   3   7  19        6.60       77.60     43.95 o 
   4   7  19       78.19      171.70     68.16 o 
  -4   8  19       76.95       38.84     37.76 o 
  -3   8  19      146.87      166.51     44.81 o 
  -2   8  19      659.10      644.26     69.60 o 
  -1   8  19      206.35      201.26     48.07 o 
   0   8  19      273.54      256.71     53.50 o 
   1   8  19      461.09      504.18     66.54 o 
   2   8  19       84.96       37.98     50.21 o 
   3   8  19        0.20      -20.60     35.89 o 
  -3   9  19       78.11       55.27     39.64 o 
  -2   9  19      103.85       34.91     41.02 o 
  -1   9  19       20.17      -12.00     77.08 o 
   0   9  19        0.28       40.94     40.56 o 
   1   9  19       22.79       26.14     43.42 o 
   2   9  19        1.15      -34.51     45.92 o 
  -2  10  19      116.71      130.36     60.18 o 
  -1  10  19      116.74      113.23     79.63 o 
   0  10  19       80.94      107.64     46.37 o 
   1  10  19      123.65       46.84     47.21 o 
  -7   0  20       16.90        2.55     54.79 o 
  -6   0  20        3.30       54.79     53.51 o 
  -5   0  20       74.44       95.56     59.88 o 
  -4   0  20      352.90      344.64     58.37 o 
  -3   0  20      185.56       76.86     94.92 o 
  -2   0  20     1703.67     1585.75    106.93 o 
  -1   0  20      547.92      561.54     70.56 o 
   0   0  20      158.19      114.67     70.08 o 
   1   0  20     1042.83     1136.09    308.97 o 
   2   0  20       23.59       34.62     35.88 o 
   3   0  20       26.95       44.59     72.62 o 
   4   0  20        1.08      -75.17     62.43 o 
   5   0  20      342.46      331.27    112.12 o 
   6   0  20       35.63       68.80     91.74 o 
  -7   1  20       36.09       -5.89     40.93 o 
  -6   1  20        2.27      -10.01     49.69 o 
  -5   1  20       35.81       71.92     36.59 o 
  -4   1  20       86.87       82.10     41.56 o 
  -3   1  20       23.54       33.81     25.97 o 
  -2   1  20       25.03       31.50     28.32 o 
  -1   1  20      287.50      348.16     49.15 o 
   0   1  20       10.97        1.11     34.89 o 
   1   1  20      145.67      137.35     29.45 o 
   2   1  20       15.52       -1.37     29.11 o 
   3   1  20       18.40       64.82     53.55 o 
   4   1  20       30.69       68.07     78.99 o 
   5   1  20      161.40      261.02     73.61 o 
   6   1  20        1.69       50.42     61.12 o 
  -7   2  20       14.26       74.12     52.16 o 
  -6   2  20        0.02       20.26     40.81 o 
  -5   2  20      336.78      350.47     51.77 o 
  -4   2  20      103.20      108.58     37.95 o 
  -3   2  20       34.26       42.00     26.08 o 
  -2   2  20      313.86      254.36     43.96 o 
  -1   2  20       72.92       63.14     26.60 o 
   0   2  20      538.90      548.21     50.66 o 
   1   2  20      822.45      838.41    122.51 o 
   2   2  20       66.67       86.10     44.62 o 
   3   2  20        0.61      -55.10     76.45 o 
   4   2  20       50.16       63.88     54.46 o 
   5   2  20        8.30       51.18     63.05 o 
   6   2  20        6.07      -50.96     72.62 o 
  -6   3  20       70.75       79.80     50.50 o 
  -5   3  20      172.03      128.85     42.10 o 
  -4   3  20      257.25      204.15     53.15 o 
  -3   3  20       53.06       15.65     30.79 o 
  -2   3  20      644.92      807.79     84.41 o 
  -1   3  20      506.15      589.02     51.08 o 
   0   3  20      859.30      801.40     73.37 o 
   1   3  20     1080.55     1356.27     86.93 o 
   2   3  20      186.42      195.12     43.97 o 
   3   3  20      161.40       69.86     39.17 o 
   4   3  20      718.54      836.59    196.85 o 
   5   3  20      346.90      333.36     80.00 o 
  -6   4  20        4.72       45.18     46.84 o 
  -5   4  20        1.62       35.06     33.89 o 
  -4   4  20      190.33      234.31     45.75 o 
  -3   4  20       47.82       99.02     34.18 o 
  -2   4  20       64.38       64.60     28.80 o 
  -1   4  20       52.22       22.65     25.54 o 
   0   4  20      143.78      180.62     34.48 o 
   1   4  20      226.27      200.41     42.40 o 
   2   4  20      535.26      602.40     73.52 o 
   3   4  20        0.25       36.07     35.12 o 
   4   4  20       18.75       78.21     56.78 o 
   5   4  20      325.40      374.89     86.71 o 
  -6   5  20        7.47       12.05     41.00 o 
  -5   5  20        0.93       -1.06     33.04 o 
  -4   5  20      157.04      160.21     42.14 o 
  -3   5  20        4.26        9.85     35.96 o 
  -2   5  20      352.80      402.75     59.22 o 
  -1   5  20     1583.00     1549.64     78.37 o 
   0   5  20      188.72      183.18     34.45 o 
   1   5  20      452.61      381.42     62.96 o 
   2   5  20        0.35       20.54     36.30 o 
   3   5  20        4.65       34.22     54.01 o 
   4   5  20       98.70      161.47     67.66 o 
   5   5  20        1.10       38.22     86.64 o 
  -5   6  20      209.53      265.95     71.39 o 
  -4   6  20        9.02       25.01     35.43 o 
  -3   6  20      131.35      180.02     44.05 o 
  -2   6  20      939.58      950.95     65.51 o 
  -1   6  20      733.06      700.27    125.04 o 
   0   6  20        9.70      -33.58     55.66 o 
   1   6  20      608.84      596.38     69.03 o 
   2   6  20      220.54      198.67     49.85 o 
   3   6  20        4.83       10.16     39.39 o 
   4   6  20      140.03       98.58     49.31 o 
  -5   7  20       66.37       51.25     39.38 o 
  -4   7  20      174.58      139.07     44.12 o 
  -3   7  20      149.87      258.66     48.68 o 
  -2   7  20       31.43       68.17     36.12 o 
  -1   7  20       25.37       59.22     32.30 o 
   0   7  20        9.31       -7.42     30.62 o 
   1   7  20      416.48      435.18    114.25 o 
   2   7  20       22.84       22.30     39.12 o 
   3   7  20       28.91       -8.67     37.00 o 
   4   7  20       15.03       13.53     64.98 o 
  -4   8  20       43.75       56.97     41.38 o 
  -3   8  20        0.57      -47.06     32.90 o 
  -2   8  20       83.06       38.14     36.07 o 
  -1   8  20        0.35       17.84     38.17 o 
   0   8  20       46.62      -15.18     39.53 o 
   1   8  20       27.88       40.14     40.69 o 
   2   8  20       58.63       46.70     44.85 o 
   3   8  20        0.68       22.89     43.28 o 
  -3   9  20       42.45       46.56     39.48 o 
  -2   9  20      531.40      794.70     81.16 o 
  -1   9  20       87.39       56.66     52.52 o 
   0   9  20        8.11       27.66     40.11 o 
   1   9  20      206.24      156.02     53.52 o 
   2   9  20      124.93      102.97     52.01 o 
  -6   1  21       47.45       37.62     42.79 o 
  -5   1  21      620.54      594.98     90.10 o 
  -4   1  21     1118.39     1186.69     70.68 o 
  -3   1  21       53.38       23.62     24.88 o 
  -2   1  21      354.65      418.37     59.40 o 
  -1   1  21      730.27      800.06     69.13 o 
   0   1  21       37.17       45.56     26.95 o 
   1   1  21      410.17      435.01     66.18 o 
   2   1  21        3.31       10.08     34.56 o 
   3   1  21      397.93      278.92     70.34 o 
   4   1  21       15.97       70.40     86.64 o 
   5   1  21       77.70      149.71     69.44 o 
  -6   2  21        0.35       11.19     43.63 o 
  -5   2  21      182.26      108.10     42.85 o 
  -4   2  21      291.14      312.93     49.01 o 
  -3   2  21       47.88       68.37     29.71 o 
  -2   2  21       39.73       94.51     37.49 o 
  -1   2  21      566.71      598.08     52.61 o 
   0   2  21     1231.94     1270.37     80.36 o 
   1   2  21      859.10     1060.82     97.42 o 
   2   2  21      844.43      933.61     75.88 o 
   3   2  21      163.22      134.17     79.63 o 
   4   2  21       60.04      106.53     60.34 o 
   5   2  21      215.45      146.67     70.00 o 
  -6   3  21        3.95      -33.25     41.18 o 
  -5   3  21        7.59       13.39     32.51 o 
  -4   3  21        0.01       29.40     43.69 o 
  -3   3  21        0.76       13.84     31.81 o 
  -2   3  21       38.06       40.96     26.12 o 
  -1   3  21      366.26      364.55     44.33 o 
   0   3  21       36.32       55.68     25.16 o 
   1   3  21       97.22      147.14     39.47 o 
   2   3  21       56.80       43.91     37.08 o 
   3   3  21        6.04       -4.26     33.49 o 
   4   3  21        4.38       99.77     60.21 o 
   5   3  21       92.47       92.72     67.50 o 
  -6   4  21        0.39      -17.11     57.97 o 
  -5   4  21       62.05        1.38     31.98 o 
  -4   4  21      299.76      342.15     53.98 o 
  -3   4  21       17.04       42.24     32.24 o 
  -2   4  21      398.43      508.00     52.86 o 
  -1   4  21       37.50       88.74     37.20 o 
   0   4  21       91.61      164.46     36.23 o 
   1   4  21      377.24      376.25     56.35 o 
   2   4  21      178.47      186.04     44.53 o 
   3   4  21       29.15       33.36     37.26 o 
   4   4  21      110.28      122.07     62.61 o 
   5   4  21      339.03      300.62     93.65 o 
  -5   5  21       27.60       33.26     36.97 o 
  -4   5  21      187.98      131.61     41.54 o 
  -3   5  21       22.66       40.72     42.06 o 
  -2   5  21       19.85       26.88     28.10 o 
  -1   5  21      316.36      288.38     41.91 o 
   0   5  21      135.62      132.80     42.53 o 
   1   5  21      306.35      361.43     55.86 o 
   2   5  21      647.35      624.07     71.72 o 
   3   5  21      179.38      216.75     72.94 o 
   4   5  21       65.01       89.52     62.14 o 
  -5   6  21        1.57      -19.57     34.92 o 
  -4   6  21       15.44       56.99     38.20 o 
  -3   6  21       15.35       -5.70     34.75 o 
  -2   6  21      524.02      482.00     50.95 o 
  -1   6  21       32.00       53.43     30.59 o 
   0   6  21       17.48       15.67     33.93 o 
   1   6  21        0.49        5.51     34.77 o 
   2   6  21       38.07       28.16     36.87 o 
   3   6  21       18.20       -0.99     37.99 o 
   4   6  21        6.40        8.28     40.30 o 
  -4   7  21        7.73       15.36     35.09 o 
  -3   7  21      129.58      148.96     44.84 o 
  -2   7  21       13.75       72.85     38.26 o 
  -1   7  21      395.09      484.35     87.13 o 
   0   7  21        8.69       52.56     37.93 o 
   1   7  21       95.92      162.12     47.87 o 
   2   7  21      522.59      538.35     70.94 o 
   3   7  21       38.32      123.86     49.79 o 
  -3   8  21       29.90       51.80     40.32 o 
  -2   8  21      385.72      300.10     84.83 o 
  -1   8  21        5.33       -5.70     41.58 o 
   0   8  21       45.57       67.60     67.25 o 
   1   8  21      209.79      256.09     55.48 o 
   2   8  21        3.28        4.61     40.63 o 
  -1   9  21       25.18        1.95     56.06 o 
   0   9  21        6.21      -21.32     39.57 o 
  -6   0  22      120.85      137.60     84.09 o 
  -5   0  22       36.69      118.49     71.35 o 
  -4   0  22     1028.91     1106.17    161.81 o 
  -3   0  22       18.61       32.93     38.28 o 
  -2   0  22      263.02      336.70     78.36 o 
  -1   0  22     1091.33     1044.22     92.73 o 
   0   0  22      185.03      195.58     48.43 o 
   1   0  22       47.88       67.68     45.00 o 
   2   0  22      760.49      764.46    141.43 o 
   3   0  22      491.48      412.81    113.40 o 
   4   0  22       17.28       25.48     75.17 o 
   5   0  22      245.68      234.44    105.75 o 
  -6   1  22        0.05       71.06    120.40 o 
  -5   1  22       11.40      -26.06     35.50 o 
  -4   1  22        0.61       36.27     31.07 o 
  -3   1  22      201.91      175.57     37.70 o 
  -2   1  22      103.79      134.43     33.01 o 
  -1   1  22      280.98      367.72     46.38 o 
   0   1  22      307.81      367.09     60.10 o 
   1   1  22        1.48       19.64     25.14 o 
   2   1  22      146.51       91.93     42.29 o 
   3   1  22      252.74      236.41     67.66 o 
   4   1  22       10.31       30.46     93.01 o 
   5   1  22       80.70      114.03     68.47 o 
  -6   2  22        1.37       21.24     46.98 o 
  -5   2  22       83.14       16.99     50.25 o 
  -4   2  22      216.50      150.12     40.86 o 
  -3   2  22        4.04       -0.86     34.37 o 
  -2   2  22       44.90       55.44     29.54 o 
  -1   2  22        0.57        0.04     26.61 o 
   0   2  22        3.21       87.50     33.77 o 
   1   2  22       31.86       96.75     48.37 o 
   2   2  22       29.20       28.74     40.37 o 
   3   2  22       30.32      129.14     79.63 o 
   4   2  22       43.23       45.87     59.28 o 
   5   2  22       59.37      136.33     63.13 o 
  -6   3  22       18.04       47.81     68.16 o 
  -5   3  22       68.02       60.43     46.78 o 
  -4   3  22      577.88      601.07    100.02 o 
  -3   3  22      193.23      170.40     37.34 o 
  -2   3  22       18.85       17.84     25.73 o 
  -1   3  22      562.70      553.91     52.89 o 
   0   3  22      358.46      397.78     46.50 o 
   1   3  22       40.13       56.09     35.77 o 
   2   3  22     1106.00     1174.65     87.03 o 
   3   3  22      170.97      120.47     63.13 o 
   4   3  22        0.27       -1.40     57.33 o 
  -5   4  22        0.33       51.87     39.88 o 
  -4   4  22       23.49       63.86     36.68 o 
  -3   4  22       37.42        9.85     29.73 o 
  -2   4  22      189.09      169.07     37.29 o 
  -1   4  22      143.56      140.41     35.86 o 
   0   4  22      104.02      105.36     73.37 o 
   1   4  22        0.05      -12.95     33.46 o 
   2   4  22      654.49      656.90     69.63 o 
   3   4  22      154.23      109.83     44.22 o 
   4   4  22        2.47       42.34     58.37 o 
  -5   5  22       22.06       52.53     39.73 o 
  -4   5  22        0.28        4.27     32.94 o 
  -3   5  22       57.28       53.62     36.00 o 
  -2   5  22      379.20      400.95     58.92 o 
  -1   5  22     1807.91     1603.21     83.19 o 
   0   5  22      234.97      218.71     48.34 o 
   1   5  22       21.63       48.35     36.60 o 
   2   5  22       78.34       50.70     41.35 o 
   3   5  22       30.13       55.98     40.59 o 
   4   5  22        6.84       99.00     69.61 o 
  -4   6  22      167.98      134.65     44.73 o 
  -3   6  22      111.73       72.11     38.87 o 
  -2   6  22      322.40      313.59     51.62 o 
  -1   6  22     1188.48     1211.31     76.05 o 
   0   6  22      164.51      194.63     48.03 o 
   1   6  22       31.26        8.11     36.31 o 
   2   6  22      144.62       57.50     55.22 o 
   3   6  22      215.22      206.10     55.20 o 
  -3   7  22       14.96       45.15     40.13 o 
  -2   7  22        8.38       15.48     35.76 o 
  -1   7  22      315.37      198.35     51.65 o 
   0   7  22        0.30       13.54     38.12 o 
   1   7  22        0.85       22.76     43.03 o 
   2   7  22      173.91      253.91     56.36 o 
  -2   8  22      199.91      220.88     74.58 o 
  -1   8  22       39.72       31.87     57.96 o 
   0   8  22        0.60      -42.07     40.78 o 
   1   8  22        0.61       51.00     43.42 o 
  -5   1  23      121.70      110.79     79.63 o 
  -4   1  23      307.13      383.68     48.68 o 
  -3   1  23      209.38      230.29     43.04 o 
  -2   1  23      187.34      181.17     43.59 o 
  -1   1  23      177.68      188.69     50.39 o 
   0   1  23      625.87      703.67     69.29 o 
   1   1  23      158.79      179.43     45.89 o 
   2   1  23      559.51      347.47     75.61 o 
   3   1  23       26.83       76.59     57.47 o 
   4   1  23      304.29      342.14     80.17 o 
  -5   2  23        0.20       32.47     39.29 o 
  -4   2  23       89.48      107.78     40.19 o 
  -3   2  23      372.32      385.09     57.27 o 
  -2   2  23       13.09       47.35     32.37 o 
  -1   2  23      647.27      642.78     57.13 o 
   0   2  23      549.61      471.89     65.28 o 
   1   2  23        0.31       25.35     37.21 o 
   2   2  23      604.21      503.03     64.47 o 
   3   2  23       46.04      -34.70     50.36 o 
   4   2  23        1.01       40.70     59.64 o 
  -5   3  23        6.84      -25.42     59.25 o 
  -4   3  23        0.22       12.13     40.71 o 
  -3   3  23        3.62        7.24     26.11 o 
  -2   3  23        3.95       39.17     28.23 o 
  -1   3  23       12.76        5.58     25.93 o 
   0   3  23       31.56       87.52     35.13 o 
   1   3  23        1.41      -12.43     32.77 o 
   2   3  23       22.36       77.56     40.01 o 
   3   3  23       11.40       52.03     59.38 o 
   4   3  23       49.57      153.29     67.48 o 
  -5   4  23        0.28       15.17     37.30 o 
  -4   4  23        8.46       39.84     34.62 o 
  -3   4  23       24.09       21.16     34.72 o 
  -2   4  23      170.62      202.51     38.60 o 
  -1   4  23       15.67       13.36     27.71 o 
   0   4  23      507.64      557.26    125.64 o 
   1   4  23       18.52       49.00     38.04 o 
   2   4  23      223.11      194.07     49.99 o 
   3   4  23       99.92      244.35     77.09 o 
   4   4  23       71.13       37.08     62.22 o 
  -4   5  23      153.48      183.85     49.34 o 
  -3   5  23      152.25      241.96     50.23 o 
  -2   5  23       10.07       60.34     32.66 o 
  -1   5  23       85.85       60.04     32.14 o 
   0   5  23      479.10      456.79     65.04 o 
   1   5  23        5.77      -41.29     32.30 o 
   2   5  23      170.63      226.89     52.59 o 
   3   5  23      221.57      226.59    120.68 o 
  -4   6  23      117.48      165.39     65.83 o 
  -3   6  23       27.86       31.72     38.38 o 
  -2   6  23       67.65       80.24     41.72 o 
  -1   6  23       16.27       15.59     34.46 o 
   0   6  23       46.18       95.13     40.90 o 
   1   6  23        0.66        1.09     36.68 o 
   2   6  23        0.43       18.08     40.88 o 
  -3   7  23        2.11       33.22     38.43 o 
  -2   7  23       22.68       -0.81     57.17 o 
  -1   7  23       97.39      138.75     50.66 o 
   0   7  23      456.68      435.70     99.39 o 
   1   7  23        7.00       35.96     44.85 o 
  -5   0  24       27.43       -8.92     54.79 o 
  -4   0  24       67.33      108.98     48.78 o 
  -3   0  24      540.66      541.28    105.75 o 
  -2   0  24        4.31       41.78     42.45 o 
  -1   0  24       66.63       77.72     72.62 o 
   0   0  24       89.20      125.44     48.94 o 
   1   0  24     1092.27      949.97     94.92 o 
   2   0  24      753.23      876.58    157.99 o 
   3   0  24      264.40      598.83    137.60 o 
   4   0  24      181.95      270.11    113.40 o 
  -5   1  24       22.79      -29.33     40.51 o 
  -4   1  24       64.48       58.48     59.43 o 
  -3   1  24      211.17      211.81     56.27 o 
  -2   1  24       29.86        5.41     33.95 o 
  -1   1  24       22.63       24.82     27.28 o 
   0   1  24       95.13      138.73     41.24 o 
   1   1  24      183.95      189.09     48.35 o 
   2   1  24       90.63      165.53     63.47 o 
   3   1  24      135.70      125.24    111.48 o 
   4   1  24       81.46       59.39    115.94 o 
  -5   2  24        6.02      -31.82     36.48 o 
  -4   2  24       90.24       61.98     39.93 o 
  -3   2  24      100.44      169.19     45.94 o 
  -2   2  24       71.80       83.70     34.39 o 
  -1   2  24      128.16      120.11     36.93 o 
   0   2  24      111.00      172.27     36.70 o 
   1   2  24       19.33       27.20     36.46 o 
   2   2  24       25.15      104.08     61.08 o 
   3   2  24       11.19       58.20     59.28 o 
  -5   3  24        5.40      -21.54     46.74 o 
  -4   3  24      192.48      217.49     56.25 o 
  -3   3  24      236.46      243.16     43.47 o 
  -2   3  24      132.48      121.46     36.61 o 
  -1   3  24       61.70      139.30     35.79 o 
   0   3  24      520.65      686.40     72.48 o 
   1   3  24      142.99      138.42     56.95 o 
   2   3  24      172.50      125.23     45.68 o 
   3   3  24      177.58      123.28     68.81 o 
  -4   4  24        0.89       20.15     35.43 o 
  -3   4  24       14.88       18.71     34.32 o 
  -2   4  24       50.21      117.01     35.49 o 
  -1   4  24        0.99       51.34     31.27 o 
   0   4  24      275.15      395.03     85.87 o 
   1   4  24       31.77      -24.19     37.54 o 
   2   4  24       48.11       72.36     42.76 o 
   3   4  24      162.23      173.44     82.82 o 
  -4   5  24      300.20      210.41     52.46 o 
  -3   5  24      440.69      437.63     63.12 o 
  -2   5  24        1.57       33.48     31.89 o 
  -1   5  24      135.76      166.53     39.67 o 
   0   5  24       96.26       37.61     38.93 o 
   1   5  24        1.63        5.46     37.36 o 
   2   5  24       44.25       79.77     43.85 o 
  -3   6  24      310.52      263.50     84.44 o 
  -2   6  24        6.43       19.85     36.70 o 
  -1   6  24        8.03       29.35     39.43 o 
   0   6  24       86.48       90.22     47.49 o 
   1   6  24       33.87       33.91     62.05 o 
  -1   7  24       27.87       36.95     42.59 o 
  -4   1  25       10.84       42.99     37.64 o 
  -3   1  25      166.35      155.15     38.20 o 
  -2   1  25      168.13      227.84     49.73 o 
  -1   1  25       83.93       60.49     32.06 o 
   0   1  25      372.16      321.51     46.07 o 
   1   1  25      544.36      565.09     68.93 o 
   2   1  25        0.35       45.53     58.95 o 
   3   1  25      564.52      580.06    157.35 o 
  -4   2  25        8.25       46.73     52.95 o 
  -3   2  25      355.08      462.02     54.51 o 
  -2   2  25       44.79       85.82     34.44 o 
  -1   2  25       12.04       24.35     29.14 o 
   0   2  25      319.13      272.85     55.30 o 
   1   2  25      265.79      361.20     59.11 o 
   2   2  25        0.53       -8.31     50.96 o 
   3   2  25       19.82       69.10     66.25 o 
  -4   3  25       12.32       53.51     37.58 o 
  -3   3  25      196.47      217.90     68.78 o 
  -2   3  25        0.10        8.98     30.02 o 
  -1   3  25        0.26       34.89     29.98 o 
   0   3  25        2.91       36.80     39.24 o 
   1   3  25        9.05       -6.73     38.14 o 
   2   3  25       17.90       40.97     41.04 o 
  -3   4  25        1.68      -24.18     33.34 o 
  -2   4  25       37.74       63.27     35.55 o 
  -1   4  25       63.92      138.83     63.09 o 
   0   4  25      198.50      186.08     51.53 o 
   1   4  25       32.45       60.96     43.08 o 
   2   4  25       21.87      115.66     45.36 o 
  -2   5  25       35.14       10.96     33.22 o 
  -1   5  25        0.34       14.56     36.26 o 
   0   5  25      224.20      315.10     62.01 o 
   1   5  25      130.48      114.69     50.32 o 
  -1   6  25        0.47       65.58     44.39 o 
  -3   0  26      261.56      116.21     91.10 o 
  -2   0  26      222.71      225.52     98.11 o 
  -1   0  26       11.86       32.12     41.22 o 
   0   0  26        3.97      -14.18     39.74 o 
   1   0  26      184.67      286.67    112.12 o 
   2   0  26       45.55      221.69    101.93 o 
  -3   1  26       37.30      -23.17     35.64 o 
  -2   1  26       94.87      108.92     36.89 o 
  -1   1  26        0.89      -14.88     34.74 o 
   0   1  26      100.99       94.78     49.47 o 
   1   1  26       54.79      116.57     44.05 o 
   2   1  26       45.57       87.69     58.76 o 
  -3   2  26       69.80       25.82     32.95 o 
  -2   2  26       12.17       43.93     33.44 o 
  -1   2  26        2.58       47.98     33.81 o 
   0   2  26       27.16       73.01     38.96 o 
   1   2  26      218.43      229.43     53.50 o 
   2   2  26       69.47      -12.22     54.93 o 
  -3   3  26      121.48      134.42     43.74 o 
  -2   3  26       66.58       79.90     46.16 o 
  -1   3  26        1.20       -0.43     32.81 o 
   0   3  26      122.18      130.10     59.43 o 
   1   3  26      418.17      447.36     68.21 o 
  -2   4  26       66.61       38.60     39.91 o 
  -1   4  26        0.68       10.28     40.71 o 
   0   4  26      160.49      152.57     49.45 o 
   1   4  26       45.98       15.35     42.36 o 
  -2   1  27      158.26      202.60     45.08 o 
  -1   1  27      119.39      134.91     56.19 o 
   0   1  27       34.14       51.89     43.83 o 
   1   1  27      162.57      163.68     71.52 o 
  -2   2  27      318.28      454.62     58.48 o 
  -1   2  27       12.22       95.38     39.35 o 
   0   2  27       34.47       53.94     46.05 o 
                                                 
